# Supplementary material for: Evolution of a hotspot genus: geographic variation in speciation and extinction rates in Banksia (Proteaceae)
Source: BMC Evol Biol. 2013 Aug 19;13:155. doi: 10.1186/1471-2148-13-155 (PMC3751403; doi:10.1186/1471-2148-13-155)
Supplement: Additional file 3 — Nexus file of the maximum clade credibility tree from the BEAST analysis. [file 1471-2148-13-155-S3.txt]

#NEXUS
begin taxa;
	dimensions ntax=186;
	taxlabels
	Musgravea_heterophylla
	Macadamia_integrifolia
	Panopsis_costaricensis
	Hakea_victoria
	Grevillea_scortechinii
	Grevillea_renwickiana
	Banksia_audax
	Banksia_benthamiana
	Banksia_laevigata_subsp_fuscolutea
	Banksia_laevigata_subsp_laevigata
	Banksia_aemula
	Banksia_serrata
	Banksia_ornata
	Banksia_gardneri_var_gardneri
	Banksia_repens
	Banksia_goodii
	Banksia_blechnifolia
	Banksia_petiolaris
	Banksia_gardneri_var_bevidentata
	Banksia_chamaephyton
	Banksia_gardneri_var_hiemalis
	Banksia_lemanniana
	Banksia_aculeata
	Banksia_caleyi
	Banksia_elderiana
	Banksia_baueri
	Banksia_lullfitzii
	Banksia_praemorsa
	Banksia_media
	Banksia_pilostylis
	Banksia_epica
	Banksia_attenuata
	Banksia_subulata
	Banksia_candolleana
	Banksia_ashbyi
	Banksia_sceptrum
	Banksia_lindleyana
	Banksia_hookeriana
	Banksia_prionotes
	Banksia_victoriae
	Banksia_menziesii
	Banksia_burdettii
	Banksia_elegans
	Banksia_cuneata
	Banksia_ilicifolia
	Banksia_oligantha
	Banksia_baxteri
	Banksia_speciosa
	Banksia_coccinea
	Banksia_concinna
	Banksia_serra
	Banksia_idiogenes
	Banksia_glaucifolia
	Banksia_ionthocarpa
	Banksia_biterax
	Banksia_formosa
	Banksia_bella
	Banksia_foliosissima
	Banksia_mucronulata
	Banksia_nobilis_subsp_fragrans
	Banksia_stuposa
	Banksia_nobilis_subsp_nobilis
	Banksia_plumosa
	Banksia_pseudoplumosa
	Banksia_viscida
	Banksia_anatona
	Banksia_falcata
	Banksia_prolata
	Banksia_tenuis_var_reptans
	Banksia_tenuis_var_tenuifolia
	Banksia_obovata
	Banksia_stenoprion
	Banksia_arctotidis
	Banksia_nivea_subsp_fuliginosa
	Banksia_nivea_subsp_nivea
	Banksia_tortifolia
	Banksia_brunnea
	Banksia_dallaneyi
	Banksia_fasciculata
	Banksia_densa
	Banksia_platycarpa
	Banksia_insulanemorecincta
	Banksia_rufistylis
	Banksia_pallida
	Banksia_comosa
	Banksia_rufa
	Banksia_kippistiana
	Banksia_columnaris
	Banksia_splendida_subsp_splendida
	Banksia_nana
	Banksia_splendida_subsp_macrocarpa
	Banksia_serratuloides_subsp_perissa
	Banksia_borealis
	Banksia_prionophylla
	Banksia_tridentata
	Banksia_carlinoides
	Banksia_fraseri
	Banksia_fuscobractea
	Banksia_calophylla
	Banksia_porrecta
	Banksia_undata
	Banksia_arborea
	Banksia_corvijuga
	Banksia_heliantha
	Banksia_epimicta
	Banksia_mimica
	Banksia_vestita
	Banksia_cynaroides
	Banksia_sessilis_var_cordata
	Banksia_hewardiana
	Banksia_sessilis_var_sessilis
	Banksia_strictifolia
	Banksia_echinata
	Banksia_wonganensis
	Banksia_squarrosa_subsp_argillacea
	Banksia_subpinnatifida_var_imberbis
	Banksia_squarrosa_subsp_squarrosa
	Banksia_polycephala
	Banksia_subpinnatifida_var_subpinnatifida
	Banksia_armata
	Banksia_cirsioides
	Banksia_shanklandiorum
	Banksia_catoglypta
	Banksia_fililoba
	Banksia_drummondii
	Banksia_alliacea
	Banksia_pellaeifolia
	Banksia_lepidorhiza
	Banksia_pteridifolia
	Banksia_octotriginta
	Banksia_purdieana
	Banksia_meganotia
	Banksia_proteiodes
	Banksia_shuttleworthiana
	Banksia_obtusa
	Banksia_bipinnatifida
	Banksia_sphaerocarpa_var_latifolia
	Banksia_sphaerocarpa_var_caesia
	Banksia_sphaerocarpa_var_sphaerocarpa
	Banksia_micrantha
	Banksia_laricina
	Banksia_incana
	Banksia_dolichostyla
	Banksia_violacea
	Banksia_grossa
	Banksia_leptophylla_var_leptophylla
	Banksia_lanata
	Banksia_leptophylla_var_melletica
	Banksia_leptophylla
	Banksia_telmatiaea
	Banksia_scabrella
	Banksia_tricuspis
	Banksia_grandis
	Banksia_solandri
	Banksia_meisneri_var_meisneri
	Banksia_pulchella
	Banksia_meisneri_var_ascendens
	Banksia_rosserae
	Banksia_dryandroides
	Banksia_paludosa
	Banksia_penicillata
	Banksia_integrifolia_subsp_integrifolia
	Banksia_integrifolia_subsp_compar
	Banksia_integrifolia_subsp_monticola
	Banksia_marginata
	Banksia_saxicola
	Banksia_canei
	Banksia_integrifolia_subsp_aquilonia
	Banksia_oblongifolia
	Banksia_robur
	Banksia_plagiocarpa
	Banksia_dentata
	Banksia_ericifolia
	Banksia_spinulosa_var_spinulosa
	Banksia_spinulosa_var_neoanglica
	Banksia_spinulosa_var_collina
	Banksia_spinulosa_var_cunninghamii
	Banksia_seminuda
	Banksia_oreophila
	Banksia_quercifolia
	Banksia_nutans_var_cernuella
	Banksia_nutans_var_nutans
	Banksia_littoralis
	Banksia_occidentalis
	Banksia_verticillata
	Banksia_brownii
;
end;
begin trees;
	tree TREE1 = [&R] ((Musgravea_heterophylla[&rate_range={1.0644136391332692E-5,0.0025228900761875704},height_95%_HPD={0.0,1.5191403690550942E-11},height_median=7.204903340607416E-12,length_range={0.003925556894622,79.84596390859},rate=3.82378878031485E-4,height=7.4392309114686E-12,length_95%_HPD={0.6250099479351,77.26276754557},rate_median=3.8557691706005577E-4,height_range={0.0,2.5693225325085223…
end;
begin figtree;
	set appearance.backgroundColorAttribute="User Selection";
	set appearance.backgroundColour=#-1;
	set appearance.branchColorAttribute="User Selection";
	set appearance.branchLineWidth=1.0;
	set appearance.foregroundColour=#-16777216;
	set appearance.selectionColour=#-2144520576;
	set branchLabels.colorAttribute="User Selection";
	set branchLabels.displayAttribute="Branch times";
	set branchLabels.fontName="Agency FB";
	set branchLabels.fontSize=8;
	set branchLabels.fontStyle=0;
	set branchLabels.isShown=false;
	set branchLabels.significantDigits=4;
	set layout.expansion=1284;
	set layout.layoutType="RECTILINEAR";
	set layout.zoom=0;
	set nodeBars.barWidth=4.0;
	set nodeLabels.colorAttribute="posterior";
	set nodeLabels.displayAttribute="posterior";
	set nodeLabels.fontName="Arial";
	set nodeLabels.fontSize=6;
	set nodeLabels.fontStyle=1;
	set nodeLabels.isShown=true;
	set nodeLabels.significantDigits=2;
	set polarLayout.alignTipLabels=false;
	set polarLayout.angularRange=0;
	set polarLayout.rootAngle=0;
	set polarLayout.rootLength=100;
	set polarLayout.showRoot=true;
	set radialLayout.spread=0.0;
	set rectilinearLayout.alignTipLabels=false;
	set rectilinearLayout.curvature=0;
	set rectilinearLayout.rootLength=100;
	set scale.offsetAge=0.0;
	set scale.rootAge=1.0;
	set scale.scaleFactor=1.0;
	set scale.scaleRoot=false;
	set scaleAxis.automaticScale=true;
	set scaleAxis.fontSize=11.0;
	set scaleAxis.isShown=true;
	set scaleAxis.lineWidth=1.0;
	set scaleAxis.majorTicks=10.0;
	set scaleAxis.origin=0.0;
	set scaleAxis.reverseAxis=true;
	set scaleAxis.showGrid=false;
	set scaleAxis.significantDigits=4;
	set scaleBar.automaticScale=true;
	set scaleBar.fontSize=10.0;
	set scaleBar.isShown=false;
	set scaleBar.lineWidth=1.0;
	set scaleBar.scaleRange=8.0;
	set scaleBar.significantDigits=4;
	set tipLabels.colorAttribute="User Selection";
	set tipLabels.displayAttribute="Names";
	set tipLabels.fontName="Arial";
	set tipLabels.fontSize=6;
	set tipLabels.fontStyle=0;
	set tipLabels.isShown=true;
	set tipLabels.significantDigits=4;
	set trees.order=false;
	set trees.orderType="increasing";
	set trees.rooting=false;
	set trees.rootingType="User Selection";
	set trees.transform=false;
	set trees.transformType="cladogram";
end;
