# Supplementary material for: Evolution of a hotspot genus: geographic variation in speciation and extinction rates in Banksia (Proteaceae)
Source: BMC Evol Biol. 2013 Aug 19;13:155. doi: 10.1186/1471-2148-13-155 (PMC3751403; doi:10.1186/1471-2148-13-155)
Supplement: Additional file 4 — Phylip file of the 250 phylogenies sampled from the BEAST posterior distribution. [file 1471-2148-13-155-S4.phy]

((Macadamia_integrifolia:48.181	(((((((((Banksia_dentata:6.2714	Banksia_paludosa:6.2714):0.32735	((Banksia_plagiocarpa:5.4507	(((Banksia_integrifolia_subsp_monticola:0.16882	(Banksia_penicillata:0.0697	Banksia_integrifolia_subsp_integrifolia:0.0697):0.099116):0.014298	Banksia_integrifolia_subsp_compar:0.18311):2.488	(Banksia_marginata:1.1818	Banksia_saxicola:1.1818):1.4893):2.7796):0.42429	(Banksia_canei:5.5885	(Banksia_integrifolia_subsp_aquilonia:4.72	(Banksia_oblongifolia:1.3806	Banksia_robur:1.3806):3.3394):0.86856):0.28645):0.72375):3.568	(Banksia_spinulosa_var_spinulosa:2.2335	((Banksia_spinulosa_var_collina:0.041319	Banksia_spinulosa_var_neoanglica:0.041319):0.52947	Banksia_spinulosa_var_cunninghamii:0.57079):1.6627):7.9332):0.72995	Banksia_ericifolia:10.897):2.7747	(((Banksia_oreophila:0.80046	Banksia_quercifolia:0.80046):10.352	((Banksia_nutans_var_cernuella:4.703	Banksia_nutans_var_nutans:4.703):4.9277	(((Banksia_occidentalis:5.2322	Banksia_littoralis:5.2322):1.1954	Banksia_seminuda:6.4276):0.91144	(Banksia_brownii:4.8907	Banksia_verticillata:4.8907):2.4483):2.2917):1.522):0.87796	(((Banksia_dryandroides:4.9286	Banksia_pulchella:4.9286):4.9413	(((Banksia_dolichostyla:3.9635	Banksia_violacea:3.9635):0.073037	(Banksia_incana:3.82	Banksia_laricina:3.82):0.21655):2.148	(((Banksia_micrantha:1.0812	Banksia_sphaerocarpa_var_latifolia:1.0812):1.73	(Banksia_sphaerocarpa_var_caesia:1.095	Banksia_sphaerocarpa_var_sphaerocarpa:1.095):1.7161):1.1114	((Banksia_grossa:0.72004	(Banksia_leptophylla_var_melletica:0.60999	(Banksia_lanata:0.51383	(Banksia_telmatiaea:0.27893	Banksia_scabrella:0.27893):0.2349):0.09616):0.11005):1.9155	Banksia_tricuspis:2.6356):1.287):2.262):3.6854):0.033764	(Banksia_grandis:2.2863	Banksia_solandri:2.2863):7.6174):2.127):1.6406):3.7665	(Grevillea_scortechinii:0.24696	Grevillea_renwickiana:0.24696):17.191):1.4515	Banksia_shuttleworthiana:18.889):0.77115	((((((((Banksia_audax:1.1418
(((((Hakea_victoria:0.45386	Grevillea_scortechinii:0.45386):0.83422	Grevillea_renwickiana:1.2881):0.16353	Panopsis_costaricensis:1.4516):49.901	(((((Banksia_coccinea:20.587	(Banksia_baxteri:7.4738	Banksia_speciosa:7.4738):13.113):7.3764	(((Banksia_candolleana:14.828	((Banksia_lindleyana:3.7594	((Banksia_menziesii:1.9222	(Banksia_prionotes:1.5636	Banksia_hookeriana:1.5636):0.3586):1.0317	(Banksia_burdettii:1.8572	Banksia_victoriae:1.8572):1.0968):0.80544):1.6381	(Banksia_ashbyi:1.7441	Banksia_sceptrum:1.7441):3.6533):9.4302):6.432	(Banksia_subulata:20.224	(Banksia_cuneata:1.8927	(Banksia_ilicifolia:0.33344	Banksia_oligantha:0.33344):1.5593):18.331):1.0359):1.436	Banksia_attenuata:22.696):5.268):1.0399	(((((Banksia_comosa:15.509	(Banksia_shuttleworthiana:11.093	(Banksia_elegans:9.9093	(Banksia_splendida_subsp_macrocarpa:0.59887	Banksia_splendida_subsp_splendida:0.59887):9.3104):1.1841):4.4156):0.12325	((Banksia_viscida:12.5	((Banksia_prolata:6.5528	(Banksia_anatona:3.02	Banksia_falcata:3.02):3.5328):0.49102	(Banksia_tenuis_var_tenuifolia:4.523	Banksia_tenuis_var_reptans:4.523):2.5209):5.4566):2.4502	((((Banksia_obovata:1.693	Banksia_stenoprion:1.693):3.1916	Banksia_dallaneyi:4.8846):0.9341	((Banksia_nivea_subsp_fuliginosa:2.0914	(Banksia_brunnea:0.91573	(Banksia_nivea_subsp_nivea:0.35501	Banksia_tortifolia:0.35501):0.56072):1.1757):0.2738	Banksia_arctotidis:2.3652):3.4535):8.9992	((Banksia_glaucifolia:13.701	((((((Banksia_platycarpa:0.01832	Banksia_densa:0.01832):6.7159	Banksia_fasciculata:6.7342):0.43273	Banksia_nana:7.1669):1.9529	(Banksia_rufistylis:0.48224	Banksia_insulanemorecincta:0.48224):8.6376):0.49801	Banksia_pallida:9.6178):2.6704	(((Banksia_corvijuga:3.4829	Banksia_heliantha:3.4829):6.0272
(((Grevillea_renwickiana:2.3001	Grevillea_scortechinii:2.3001):14.159	(Hakea_victoria:5.9692	Panopsis_costaricensis:5.9692):10.49):59.085	((Musgravea_heterophylla:50.297	(((((Banksia_subulata:15.314	(Banksia_candolleana:7.2803	(((((Banksia_menziesii:0.17941	Banksia_burdettii:0.17941):0.2808	Banksia_victoriae:0.46021):1.7973	(Banksia_prionotes:1.4091	Banksia_hookeriana:1.4091):0.84839):2.3133	(Banksia_ashbyi:3.1647	Banksia_sceptrum:3.1647):1.4061):0.35211	Banksia_lindleyana:4.9229):2.3574):8.0336):2.4148	Banksia_attenuata:17.729):1.5891	((Banksia_cuneata:5.0678	(Banksia_ilicifolia:3.125	Banksia_oligantha:3.125):1.9428):8.0849	Banksia_elegans:13.153):6.165):6.7841	((((((Banksia_aculeata:4.9898	(Banksia_lemanniana:4.9857	Banksia_caleyi:4.9857):0.0040916):7.4674	((Banksia_baueri:4.0109	Banksia_lullfitzii:4.0109):3.2488	Banksia_elderiana:7.2597):5.1975):0.4269	((((Banksia_petiolaris:4.6053	(Banksia_chamaephyton:3.8756	Banksia_gardneri_var_hiemalis:3.8756):0.72976):0.79702	Banksia_gardneri_var_bevidentata:5.4024):4.03	(((Banksia_repens:2.0458	(Banksia_blechnifolia:0.26869	Banksia_goodii:0.26869):1.7771):0.20115	Banksia_gardneri_var_gardneri:2.247):2.9925	((Banksia_aemula:0.015342	Banksia_serrata:0.015342):0.83451	Banksia_ornata:0.84985):4.3897):4.1929):2.4842	((Banksia_audax:4.7051	Banksia_benthamiana:4.7051):2.5139	(Banksia_laevigata_subsp_laevigata:2.5914	Banksia_laevigata_subsp_fuscolutea:2.5914):4.6276):4.6977):0.96744):6.8419	((Banksia_media:2.0598	Banksia_pilostylis:2.0598):1.9274	(Banksia_praemorsa:0.22927	Banksia_epica:0.22927):3.758):15.739):4.68	((((((Banksia_falcata:4.0236	Banksia_anatona:4.0236):0.35686	(Banksia_tenuis_var_tenuifolia:3.3443	Banksia_tenuis_var_reptans:3.3443):1.0362):5.5937	Banksia_prolata:9.9743):0.72653
(((Macadamia_integrifolia:58.465	(((((((Banksia_caleyi:9.6122	(Banksia_aculeata:5.6389	Banksia_lemanniana:5.6389):3.9733):7.2804	(((Banksia_gardneri_var_bevidentata:3.8327	Banksia_petiolaris:3.8327):5.5934	(Banksia_chamaephyton:2.5174	Banksia_gardneri_var_hiemalis:2.5174):6.9086):6.2743	(((Banksia_blechnifolia:1.9776	(Banksia_goodii:1.6257	Banksia_repens:1.6257):0.35193):0.63952	Banksia_gardneri_var_gardneri:2.6172):7.1615	((Banksia_aemula:1.3932	Banksia_serrata:1.3932):2.4452	Banksia_ornata:3.8383):5.9404):5.9216):1.1924):0.59182	((Banksia_baueri:4.2551	Banksia_lullfitzii:4.2551):2.8046	Banksia_elderiana:7.0597):10.425):5.1382	((Banksia_audax:2.2417	Banksia_benthamiana:2.2417):4.6546	(Banksia_laevigata_subsp_fuscolutea:5.1452	Banksia_laevigata_subsp_laevigata:5.1452):1.751):15.726):0.44621	((Banksia_praemorsa:3.5777	(Banksia_epica:0.55397	Banksia_media:0.55397):3.0237):1.6433	Banksia_pilostylis:5.2209):17.848):11.749	((((Banksia_attenuata:21.955	(Banksia_subulata:20.744	(Banksia_candolleana:16.048	((Banksia_lindleyana:7.3629	(Banksia_ashbyi:4.3505	Banksia_sceptrum:4.3505):3.0124):0.084207	(((Banksia_burdettii:0.41208	Banksia_menziesii:0.41208):2.0936	Banksia_victoriae:2.5057):0.54312	(Banksia_prionotes:1.2588	Banksia_hookeriana:1.2588):1.79):4.3983):8.6012):4.6953):1.2111):1.7473	((Banksia_cuneata:6.4351	(Banksia_ilicifolia:0.087698	Banksia_oligantha:0.087698):6.3474):11.269	Banksia_elegans:17.704):5.9984):3.942	(((Banksia_fuscobractea:0.76887	Banksia_proteiodes:0.76887):4.456	Banksia_coccinea:5.2248):21.104	(Banksia_baxteri:19.452	Banksia_speciosa:19.452):6.8766):1.3154):4.4517	(((((((Banksia_prolata:5.3856	(Banksia_tenuis_var_reptans:2.2808	Banksia_tenuis_var_tenuifolia:2.2808):3.1048):0.92198	(Banksia_anatona:3.0668
((((((Panopsis_costaricensis:4.1729	Grevillea_scortechinii:4.1729):0.71576	Grevillea_renwickiana:4.8887):10.155	Hakea_victoria:15.043):35.951	((((((((Banksia_baueri:5.1372	Banksia_lullfitzii:5.1372):6.9684	Banksia_elderiana:12.106):2.8954	(((Banksia_gardneri_var_hiemalis:8.488	Banksia_chamaephyton:8.488):2.1807	(Banksia_petiolaris:10.178	Banksia_gardneri_var_bevidentata:10.178):0.4904):2.1514	((Banksia_goodii:3.6367	((Banksia_repens:0.96576	Banksia_blechnifolia:0.96576):0.28298	Banksia_gardneri_var_gardneri:1.2487):2.3879):5.4631	((Banksia_aemula:0.73984	Banksia_serrata:0.73984):2.9064	Banksia_ornata:3.6463):5.4535):3.7204):2.1808):0.6019	(Banksia_lemanniana:9.5966	(Banksia_aculeata:3.9124	Banksia_caleyi:3.9124):5.6841):6.0063):2.1132	(Banksia_laevigata_subsp_fuscolutea:9.9776	((Banksia_audax:1.4322	Banksia_benthamiana:1.4322):6.775	Banksia_laevigata_subsp_laevigata:8.2071):1.7705):7.7385):5.6394	(((Banksia_epica:1.4988	Banksia_media:1.4988):0.82951	Banksia_praemorsa:2.3284):6.0569	Banksia_pilostylis:8.3852):14.97):14.022	(((Banksia_baxteri:12.76	Banksia_speciosa:12.76):10.646	Banksia_coccinea:23.406):5.0202	(((((((Banksia_polycephala:4.3326	(Banksia_subpinnatifida_var_imberbis:3.6255	Banksia_subpinnatifida_var_subpinnatifida:3.6255):0.70713):2.0581	(Banksia_squarrosa_subsp_argillacea:0.76971	Banksia_squarrosa_subsp_squarrosa:0.76971):5.621):4.8642	((((Banksia_sessilis_var_sessilis:0.77958	Banksia_sessilis_var_cordata:0.77958):0.70535	Banksia_strictifolia:1.4849):0.82976	Banksia_hewardiana:2.3147):3.8745	(Banksia_echinata:0.021921	Banksia_wonganensis:0.021921):6.1673):5.0657):10.925	((Banksia_bipinnatifida:11.701	Banksia_obtusa:11.701):2.8676	(Banksia_proteiodes:11.139	(Banksia_shuttleworthiana:4.0269	Banksia_meganotia:4.0269):7.1121):3.4298):7.6116):1.7218	(((((Banksia_pellaeifolia:1.332	((Banksia_drummondii:0.041123
(((Musgravea_heterophylla:62.499	(((((Banksia_baxteri:6.1458	Banksia_speciosa:6.1458):18.97	Banksia_coccinea:25.115):0.77499	(((((Banksia_pallida:4.4787	((Banksia_rufistylis:2.141	Banksia_insulanemorecincta:2.141):0.76058	(Banksia_fasciculata:2.3941	(Banksia_densa:1.4915	Banksia_platycarpa:1.4915):0.90256):0.5075):1.5771):12.13	(((Banksia_concinna:5.7071	Banksia_serra:5.7071):7.698	(((Banksia_borealis:1.5345	(Banksia_serratuloides_subsp_perissa:1.3363	Banksia_prionophylla:1.3363):0.19822):5.9435	Banksia_proteiodes:7.4781):0.29073	(Banksia_ionthocarpa:6.5394	((Banksia_tridentata:2.0499	Banksia_carlinoides:2.0499):3.9589	Banksia_fraseri:6.0088):0.53055):1.2294):5.6364):1.4808	((Banksia_kippistiana:7.7976	Banksia_undata:7.7976):2.5565	Banksia_arborea:10.354):4.5318):1.7226):0.63407	((((Banksia_foliosissima:10.652	(((Banksia_nobilis_subsp_nobilis:5.9936	(Banksia_nobilis_subsp_fragrans:2.2791	Banksia_stuposa:2.2791):3.7145):2.1634	Banksia_comosa:8.157):0.52294	Banksia_mucronulata:8.6799):1.9725):0.26375	(Banksia_formosa:6.9482	Banksia_biterax:6.9482):3.968):0.78531	(Banksia_plumosa:3.2033	Banksia_pseudoplumosa:3.2033):8.4982):3.9664	(Banksia_mimica:15.317	Banksia_epimicta:15.317):0.35123):1.5746):0.63579	(((((Banksia_vestita:4.2211	Banksia_cynaroides:4.2211):9.1097	((((Banksia_obovata:0.81454	Banksia_stenoprion:0.81454):4.2954	Banksia_dallaneyi:5.11):0.37822	((Banksia_tortifolia:0.44307	(Banksia_nivea_subsp_nivea:0.39337	Banksia_brunnea:0.39337):0.049697):2.0605	(Banksia_arctotidis:1.2517	Banksia_nivea_subsp_fuliginosa:1.2517):1.2518):2.9847):6.9657	Banksia_idiogenes:12.454):0.87691):2.3402	(Banksia_porrecta:2.7236	Banksia_calophylla:2.7236):12.947):0.058495	((((((Banksia_polycephala:3.7504	((Banksia_squarrosa_subsp_squarrosa:1.1425
((((((((Banksia_baxteri:8.71	Banksia_speciosa:8.71):8.0586	Banksia_coccinea:16.769):9.3096	(((Banksia_cuneata:6.215	(Banksia_ilicifolia:1.1005	Banksia_oligantha:1.1005):5.1145):13.659	Banksia_elegans:19.874):3.0039	(((Banksia_candolleana:11.482	(((((Banksia_prionotes:1.0701	Banksia_hookeriana:1.0701):2.2423	(Banksia_menziesii:0.014993	Banksia_victoriae:0.014993):3.2973):0.12411	Banksia_burdettii:3.4364):3.3352	Banksia_lindleyana:6.7716):2.815	(Banksia_ashbyi:8.5757	Banksia_sceptrum:8.5757):1.011):1.8957):6.0191	Banksia_attenuata:17.501):1.0747	Banksia_subulata:18.576):4.3015):3.2006):7.8316	(((((((((((Banksia_tridentata:3.3875	Banksia_carlinoides:3.3875):3.0312	Banksia_fraseri:6.4187):2.9347	Banksia_glaucifolia:9.3534):0.50195	(Banksia_borealis:3.4466	(Banksia_prionophylla:2.0725	Banksia_serratuloides_subsp_perissa:2.0725):1.3741):6.4087):0.97146	(((Banksia_undata:5.0657	Banksia_arborea:5.0657):3.4237	Banksia_kippistiana:8.4894):1.1915	Banksia_epimicta:9.681):1.1458):5.6101	(((Banksia_fuscobractea:2.1654	Banksia_calophylla:2.1654):0.91617	Banksia_porrecta:3.0816):6.6717	((Banksia_vestita:0.50387	Banksia_cynaroides:0.50387):9.2456	Banksia_rufa:9.7494):0.0038543):6.6836):0.045027	((((Banksia_prolata:9.5695	(Banksia_tenuis_var_reptans:5.8958	Banksia_tenuis_var_tenuifolia:5.8958):3.6737):0.77109	(Banksia_falcata:5.5733	Banksia_anatona:5.5733):4.7673):3.7817	Banksia_viscida:14.122):2.1813	Banksia_mimica:16.304):0.17837):3.3744	((((Banksia_splendida_subsp_macrocarpa:2.0444	Banksia_splendida_subsp_splendida:2.0444):9.1576	Banksia_comosa:11.202):7.1966	(Banksia_pallida:14.987	((Banksia_densa:3.9983	(Banksia_platycarpa:3.3757	Banksia_fasciculata:3.3757):0.62253):9.4136	(Banksia_rufistylis:3.369
(((((((((Banksia_cuneata:4.9323	(Banksia_ilicifolia:0.18786	Banksia_oligantha:0.18786):4.7445):16.826	Banksia_elegans:21.758):3.1916	((Banksia_candolleana:16.842	((Banksia_lindleyana:7.3379	(Banksia_ashbyi:3.6003	Banksia_sceptrum:3.6003):3.7376):1.7164	((Banksia_victoriae:0.96039	((Banksia_prionotes:0.36028	Banksia_hookeriana:0.36028):0.49318	Banksia_burdettii:0.85345):0.10693):1.1063	Banksia_menziesii:2.0667):6.9877):7.7881):6.0964	(Banksia_subulata:22.402	Banksia_attenuata:22.402):0.53703):2.0108):2.4128	(Banksia_coccinea:20.997	(Banksia_baxteri:7.2455	Banksia_speciosa:7.2455):13.751):6.3655):0.54349	((((Banksia_heliantha:1.5595	Banksia_corvijuga:1.5595):9.8505	Banksia_mimica:11.41):13.127	((Banksia_splendida_subsp_macrocarpa:0.41131	Banksia_splendida_subsp_splendida:0.41131):13.175	Banksia_fuscobractea:13.586):10.951):1.3738	(((((((Banksia_obovata:0.34081	Banksia_stenoprion:0.34081):5.0801	Banksia_dallaneyi:5.4209):3.9817	(Banksia_nivea_subsp_fuliginosa:7.6426	(Banksia_arctotidis:5.4628	((Banksia_brunnea:0.47323	Banksia_tortifolia:0.47323):0.90015	Banksia_nivea_subsp_nivea:1.3734):4.0894):2.1799):1.76):10.316	(Banksia_concinna:6.6188	Banksia_serra:6.6188):13.099):1.1569	(((Banksia_tenuis_var_reptans:3.4907	Banksia_tenuis_var_tenuifolia:3.4907):5.5273	(Banksia_falcata:3.5003	Banksia_anatona:3.5003):5.5177):0.41463	Banksia_prolata:9.4327):11.442):1.3866	(((((Banksia_pallida:3.8533	Banksia_nana:3.8533):6.187	((Banksia_rufistylis:3.7015	Banksia_insulanemorecincta:3.7015):3.7296	((Banksia_densa:1.5554	Banksia_platycarpa:1.5554):2.9018	Banksia_fasciculata:4.4572):2.9739):2.6092):5.9136	(Banksia_comosa:15.167	(((Banksia_formosa:10.887	(Banksia_proteiodes:1.4647	Banksia_biterax:1.4647):9.4226):1.3832
((((((((Banksia_elegans:12.324	(Banksia_cuneata:3.0524	(Banksia_ilicifolia:2.2726	Banksia_oligantha:2.2726):0.77978):9.2717):12.072	((Banksia_attenuata:18.13	Banksia_subulata:18.13):2.2255	(Banksia_candolleana:12.631	(((Banksia_ashbyi:4.8899	Banksia_sceptrum:4.8899):1.4957	(((Banksia_prionotes:1.017	Banksia_hookeriana:1.017):0.61954	Banksia_menziesii:1.6365):2.5956	(Banksia_victoriae:3.0751	Banksia_burdettii:3.0751):1.1571):2.1535):0.40196	Banksia_lindleyana:6.7876):5.8437):7.7239):4.0407):2.6613	(((Banksia_idiogenes:13.014	(Banksia_epimicta:12.677	(Banksia_plumosa:8.407	(Banksia_pseudoplumosa:7.294	Banksia_proteiodes:7.294):1.1129):4.2705):0.33616):3.7814	((((((((Banksia_nana:3.9827	(Banksia_splendida_subsp_splendida:0.4191	Banksia_splendida_subsp_macrocarpa:0.4191):3.5636):1.8627	(Banksia_columnaris:3.697	(Banksia_bella:2.4944	Banksia_glaucifolia:2.4944):1.2026):2.1484):3.0618	(Banksia_kippistiana:5.2896	(Banksia_undata:5.2262	Banksia_arborea:5.2262):0.06342):3.6176):1.064	(Banksia_borealis:4.9397	(Banksia_serratuloides_subsp_perissa:0.91676	Banksia_prionophylla:0.91676):4.0229):5.0316):0.94521	((Banksia_tridentata:4.1642	Banksia_carlinoides:4.1642):3.0114	Banksia_fraseri:7.1756):3.7408):1.7419	((Banksia_calophylla:4.3011	Banksia_porrecta:4.3011):8.3455	((Banksia_heliantha:0.22891	Banksia_corvijuga:0.22891):4.3995	Banksia_ionthocarpa:4.6285):8.0182):0.011705):0.55571	((Banksia_comosa:7.1737	Banksia_rufa:7.1737):4.0895	((((Banksia_platycarpa:0.24395	Banksia_densa:0.24395):5.7828	Banksia_fasciculata:6.0268):3.8042	(Banksia_rufistylis:4.6976	Banksia_insulanemorecincta:4.6976):5.1333):0.42127	Banksia_pallida:10.252):1.011):1.9508):1.0665	((((Banksia_fuscobractea:8.573	(((Banksia_prolata:2.7162
(((((((Banksia_laevigata_subsp_laevigata:2.0904	Banksia_laevigata_subsp_fuscolutea:2.0904):5.6531	(Banksia_audax:1.5853	Banksia_benthamiana:1.5853):6.1582):7.9378	((((Banksia_blechnifolia:7.8686	((Banksia_repens:0.26812	Banksia_goodii:0.26812):5.5808	Banksia_gardneri_var_gardneri:5.8489):2.0196):4.0889	((Banksia_aemula:0.46469	Banksia_serrata:0.46469):1.5215	Banksia_ornata:1.9862):9.9712):1.6152	((Banksia_chamaephyton:5.321	(Banksia_gardneri_var_hiemalis:4.0777	Banksia_gardneri_var_bevidentata:4.0777):1.2433):7.9507	Banksia_petiolaris:13.272):0.30101):1.7033	(((Banksia_baueri:2.8624	Banksia_lullfitzii:2.8624):4.1663	Banksia_elderiana:7.0287):7.6281	(Banksia_caleyi:2.5592	(Banksia_lemanniana:2.3254	Banksia_aculeata:2.3254):0.23383):12.098):0.61919):0.40534):7.1121	(Banksia_pilostylis:3.2032	((Banksia_praemorsa:1.728	Banksia_media:1.728):0.25644	Banksia_epica:1.9845):1.2187):19.59):9.4053	((((Banksia_baxteri:10.31	Banksia_speciosa:10.31):4.705	Banksia_coccinea:15.015):15.108	(((Banksia_attenuata:17.155	Banksia_subulata:17.155):9.2439	(Banksia_candolleana:9.8846	(((((Banksia_victoriae:4.4064	Banksia_burdettii:4.4064):0.098484	(Banksia_prionotes:2.7951	Banksia_hookeriana:2.7951):1.7098):0.59412	Banksia_menziesii:5.099):1.9314	(Banksia_ashbyi:3.6443	Banksia_sceptrum:3.6443):3.3861):0.55957	Banksia_lindleyana:7.5899):2.2947):16.515):1.7002	(Banksia_elegans:14.855	(Banksia_cuneata:5.1935	(Banksia_ilicifolia:1.4216	Banksia_oligantha:1.4216):3.7719):9.6616):13.244):2.0233):1.1093	((((Banksia_armata:4.3508	(Banksia_purdieana:4.0054	Banksia_cirsioides:4.0054):0.34542):10.96	(((Banksia_lepidorhiza:0.34362	Banksia_pteridifolia:0.34362):0.90912	Banksia_octotriginta:1.2527):3.6763	((Banksia_alliacea:2.7711
(((((((((((Banksia_chamaephyton:12.426	(((Banksia_repens:0.23766	Banksia_goodii:0.23766):4.0613	(Banksia_blechnifolia:4.1238	Banksia_gardneri_var_gardneri:4.1238):0.17517):0.73006	((Banksia_serrata:0.1452	Banksia_aemula:0.1452):0.11191	Banksia_ornata:0.2571):4.772):7.3973):2.9584	(Banksia_petiolaris:11.175	(Banksia_gardneri_var_bevidentata:7.3687	Banksia_gardneri_var_hiemalis:7.3687):3.8066):4.2094):3.4783	(Banksia_caleyi:6.1724	(Banksia_lemanniana:5.6292	Banksia_aculeata:5.6292):0.54314):12.691):1.639	((Banksia_baueri:1.542	Banksia_lullfitzii:1.542):1.5677	Banksia_elderiana:3.1098):17.392):4.1178	((Banksia_laevigata_subsp_laevigata:10.706	(Banksia_audax:3.3163	Banksia_benthamiana:3.3163):7.3893):1.6949	Banksia_laevigata_subsp_fuscolutea:12.401):12.219):5.9865	(Banksia_media:4.7315	(Banksia_epica:3.6729	(Banksia_pilostylis:2.3234	Banksia_praemorsa:2.3234):1.3496):1.0586):25.875):4.7876	((((Banksia_viscida:12.63	(((Banksia_tenuis_var_tenuifolia:3.1258	Banksia_tenuis_var_reptans:3.1258):2.0451	Banksia_prolata:5.1709):5.8277	(Banksia_anatona:5.2375	Banksia_falcata:5.2375):5.7611):1.6317):3.2624	((Banksia_bipinnatifida:15.103	(Banksia_shuttleworthiana:14.02	Banksia_meganotia:14.02):1.0827):0.0056468	Banksia_obtusa:15.109):0.78388):5.8498	((((((Banksia_squarrosa_subsp_argillacea:2.523	Banksia_subpinnatifida_var_subpinnatifida:2.523):1.3221	(Banksia_subpinnatifida_var_imberbis:1.6743	Banksia_polycephala:1.6743):2.1707):1.3565	Banksia_squarrosa_subsp_squarrosa:5.2015):6.1489	((Banksia_echinata:0.92932	Banksia_wonganensis:0.92932):6.3587	(((Banksia_sessilis_var_sessilis:0.56697	Banksia_sessilis_var_cordata:0.56697):1.8977	Banksia_hewardiana:2.4646):1.8062	Banksia_strictifolia:4.2709):3.0171):4.0625):6.4089	((Banksia_catoglypta:2.5558	(((Banksia_pteridifolia:1.0127	(Banksia_drummondii:0.23699	Banksia_fililoba:0.23699):0.77571):0.6354
((Grevillea_renwickiana:8.2961	((Panopsis_costaricensis:0.68371	Grevillea_scortechinii:0.68371):5.8922	Hakea_victoria:6.5759):1.7201):67.3	(Macadamia_integrifolia:74.987	(Musgravea_heterophylla:59.455	(((((((Banksia_elderiana:7.6655	(Banksia_baueri:4.3443	Banksia_lullfitzii:4.3443):3.3212):7.5038	(Banksia_lemanniana:7.0253	(Banksia_caleyi:5.8086	Banksia_aculeata:5.8086):1.2167):8.144):2.6017	((Banksia_petiolaris:8.4077	(Banksia_gardneri_var_hiemalis:6.5556	Banksia_gardneri_var_bevidentata:6.5556):1.8521):0.80933	((((Banksia_serrata:3.083	Banksia_aemula:3.083):0.97121	Banksia_ornata:4.0542):1.6988	(Banksia_gardneri_var_gardneri:3.2358	((Banksia_repens:0.33638	Banksia_goodii:0.33638):2.3153	Banksia_blechnifolia:2.6517):0.58415):2.5172):2.2688	Banksia_chamaephyton:8.0219):1.1951):8.554):2.1735	(((Banksia_audax:3.6009	Banksia_benthamiana:3.6009):7.4647	Banksia_laevigata_subsp_laevigata:11.066):0.54661	Banksia_laevigata_subsp_fuscolutea:11.612):8.3323):4.0081	(Banksia_pilostylis:4.6697	((Banksia_praemorsa:0.68729	Banksia_epica:0.68729):0.045771	Banksia_media:0.73306):3.9367):19.283):14.568	(((((Banksia_idiogenes:15.525	(((Banksia_obovata:5.4812	Banksia_stenoprion:5.4812):2.1389	(Banksia_brunnea:5.0448	((Banksia_arctotidis:3.4376	(Banksia_tortifolia:0.058799	Banksia_nivea_subsp_nivea:0.058799):3.3788):0.48505	Banksia_nivea_subsp_fuliginosa:3.9227):1.1221):2.5752):0.9366	Banksia_dallaneyi:8.5567):6.9684):2.7126	(((Banksia_pallida:6.2623	Banksia_proteiodes:6.2623):3.1615	((Banksia_rufistylis:6.359	(Banksia_fuscobractea:4.9131	Banksia_insulanemorecincta:4.9131):1.4459):2.2613	((Banksia_densa:4.1281	Banksia_fasciculata:4.1281):0.44442	Banksia_platycarpa:4.5726):4.0477):0.80352):5.2312	(Banksia_viscida:9.5735	((Banksia_prolata:3.6753
((((((((Banksia_laevigata_subsp_fuscolutea:9.6	Banksia_laevigata_subsp_laevigata:9.6):0.062729	(Banksia_audax:0.9549	Banksia_benthamiana:0.9549):8.7078):9.6568	(((((Banksia_repens:1.3074	Banksia_goodii:1.3074):2.9656	(Banksia_blechnifolia:2.5416	Banksia_gardneri_var_gardneri:2.5416):1.7314):2.8855	((Banksia_serrata:1.2826	Banksia_aemula:1.2826):0.82923	Banksia_ornata:2.1118):5.0467):5.3264	((Banksia_gardneri_var_bevidentata:5.9232	Banksia_petiolaris:5.9232):1.4122	(Banksia_gardneri_var_hiemalis:3.0815	Banksia_chamaephyton:3.0815):4.2538):5.1495):2.0125	((Banksia_lemanniana:3.8129	(Banksia_aculeata:2.3846	Banksia_caleyi:2.3846):1.4283):9.8091	(Banksia_elderiana:11.216	(Banksia_baueri:7.5088	Banksia_lullfitzii:7.5088):3.7074):2.4058):0.87528):4.8222):4.4985	(((Banksia_praemorsa:1.2683	Banksia_media:1.2683):3.6859	Banksia_epica:4.9541):7.917	Banksia_pilostylis:12.871):10.947):12.197	(((((((Banksia_formosa:5.6123	Banksia_biterax:5.6123):1.1671	Banksia_epimicta:6.7794):8.3658	(((Banksia_proteiodes:6.716	Banksia_pallida:6.716):2.3254	((Banksia_rufistylis:5.3512	Banksia_insulanemorecincta:5.3512):2.863	(((Banksia_platycarpa:0.34702	Banksia_nana:0.34702):1.1488	Banksia_densa:1.4958):4.2231	Banksia_fasciculata:5.719):2.4952):0.82721):3.5104	Banksia_mimica:12.552):2.5933):0.69607	(((((Banksia_tridentata:2.8555	Banksia_carlinoides:2.8555):1.567	Banksia_fraseri:4.4224):2.6679	Banksia_columnaris:7.0904):1.3742	((Banksia_glaucifolia:6.2854	(Banksia_comosa:5.0755	(Banksia_splendida_subsp_macrocarpa:1.3727	Banksia_splendida_subsp_splendida:1.3727):3.7029):1.2099):0.36614	((Banksia_serratuloides_subsp_perissa:0.3426	Banksia_prionophylla:0.3426):1.0009	Banksia_borealis:1.3435):5.308):1.8131):2.7055	((Banksia_rufa:1.7855	Banksia_kippistiana:1.7855):0.96613
((Musgravea_heterophylla:70.433	(Macadamia_integrifolia:67.013	(Hakea_victoria:28.065	((Grevillea_renwickiana:4.3884	Grevillea_scortechinii:4.3884):0.0091347	Panopsis_costaricensis:4.3976):23.667):38.948):3.4205):6.2984	(((((((Banksia_lemanniana:4.3617	(Banksia_aculeata:3.611	Banksia_caleyi:3.611):0.75068):9.3226	((((Banksia_gardneri_var_gardneri:4.4414	Banksia_repens:4.4414):0.47808	(Banksia_goodii:1.8918	Banksia_blechnifolia:1.8918):3.0277):2.8961	((Banksia_serrata:0.83096	Banksia_aemula:0.83096):0.67246	Banksia_ornata:1.5034):6.3121):4.3016	((Banksia_chamaephyton:6.2259	Banksia_gardneri_var_hiemalis:6.2259):1.3554	(Banksia_gardneri_var_bevidentata:7.2593	Banksia_petiolaris:7.2593):0.32197):4.5358):1.5671):0.54308	(Banksia_elderiana:7.329	(Banksia_baueri:0.69726	Banksia_lullfitzii:0.69726):6.6318):6.8983):3.5424	((Banksia_laevigata_subsp_fuscolutea:10.107	Banksia_laevigata_subsp_laevigata:10.107):0.46164	(Banksia_audax:5.3933	Banksia_benthamiana:5.3933):5.1752):7.2013):3.7662	((Banksia_pilostylis:1.9948	(Banksia_epica:1.4495	Banksia_media:1.4495):0.54534):2.1355	Banksia_praemorsa:4.1303):17.406):12.597	(((Banksia_coccinea:22.342	(Banksia_baxteri:7.1233	Banksia_speciosa:7.1233):15.219):6.1537	((Banksia_vestita:2.7857	Banksia_cynaroides:2.7857):20.921	(((Banksia_columnaris:17.602	(Banksia_concinna:9.3048	Banksia_serra:9.3048):8.2972):1.0649	((((Banksia_anatona:9.6815	Banksia_falcata:9.6815):2.0973	((Banksia_tenuis_var_reptans:3.2461	Banksia_tenuis_var_tenuifolia:3.2461):6.1685	Banksia_prolata:9.4146):2.3642):1.7029	Banksia_proteiodes:13.482):1.9146	Banksia_viscida:15.396):3.2706):2.5019	((((Banksia_fraseri:7.0485	(Banksia_tridentata:1.8599	Banksia_carlinoides:1.8599):5.1886):3.0005	(Banksia_epimicta:9.817
((Musgravea_heterophylla:64.84	(Macadamia_integrifolia:62.064	(((Hakea_victoria:0.67752	Grevillea_scortechinii:0.67752):0.50986	Grevillea_renwickiana:1.1874):2.0091	Panopsis_costaricensis:3.1965):58.868):2.7754):11.365	(((((((((Banksia_goodii:2.6208	(Banksia_blechnifolia:2.4742	Banksia_repens:2.4742):0.14658):3.0297	Banksia_gardneri_var_gardneri:5.6505):1.4979	((Banksia_serrata:0.9842	Banksia_aemula:0.9842):2.1706	Banksia_ornata:3.1548):3.9936):9.9452	((Banksia_petiolaris:8.3502	(Banksia_gardneri_var_hiemalis:4.7697	Banksia_chamaephyton:4.7697):3.5804):1.4376	Banksia_gardneri_var_bevidentata:9.7878):7.3058):5.7175	((Banksia_caleyi:12.78	(Banksia_lemanniana:4.8888	Banksia_aculeata:4.8888):7.8908):3.406	(Banksia_elderiana:9.6449	(Banksia_baueri:1.9068	Banksia_lullfitzii:1.9068):7.7381):6.5407):6.6254):8.775	((Banksia_laevigata_subsp_laevigata:4.6024	Banksia_laevigata_subsp_fuscolutea:4.6024):6.6106	(Banksia_audax:1.9464	Banksia_benthamiana:1.9464):9.2666):20.373):1.744	(Banksia_epica:8.7059	(Banksia_praemorsa:6.3829	(Banksia_pilostylis:4.1331	Banksia_media:4.1331):2.2498):2.323):24.624):17.416	((((Banksia_baxteri:8.7401	Banksia_speciosa:8.7401):12.775	Banksia_coccinea:21.515):7.3486	(((Banksia_concinna:5.1582	Banksia_serra:5.1582):16.947	(((((Banksia_subpinnatifida_var_imberbis:2.3088	(Banksia_subpinnatifida_var_subpinnatifida:1.5098	(Banksia_squarrosa_subsp_squarrosa:1.4459	Banksia_polycephala:1.4459):0.063883):0.799):0.17252	Banksia_squarrosa_subsp_argillacea:2.4813):9.3034	((Banksia_echinata:1.0951	Banksia_wonganensis:1.0951):8.8948	(Banksia_strictifolia:6.2228	((Banksia_sessilis_var_sessilis:0.93801	Banksia_hewardiana:0.93801):1.1151	Banksia_sessilis_var_cordata:2.0531):4.1697):3.7671):1.7948):3.564	(((Banksia_lepidorhiza:2.4239	Banksia_pteridifolia:2.4239):1.7126	((Banksia_octotriginta:2.8506
((Musgravea_heterophylla:46.142	(Macadamia_integrifolia:43.582	(Panopsis_costaricensis:8.5632	(Grevillea_renwickiana:1.066	(Grevillea_scortechinii:0.71265	Hakea_victoria:0.71265):0.35339):7.4971):35.019):2.5603):32.085	(((((Banksia_baxteri:7.2113	Banksia_speciosa:7.2113):8.6056	Banksia_coccinea:15.817):7.0466	((((Banksia_subulata:9.3215	Banksia_attenuata:9.3215):1.6122	(Banksia_candolleana:6.2338	((Banksia_lindleyana:3.7652	(Banksia_ashbyi:0.95262	Banksia_sceptrum:0.95262):2.8125):0.27761	((((Banksia_prionotes:1.3337	Banksia_hookeriana:1.3337):0.47556	Banksia_menziesii:1.8093):0.5111	Banksia_burdettii:2.3204):0.14335	Banksia_victoriae:2.4637):1.579):2.1911):4.6998):5.5231	(Banksia_elegans:14.012	(Banksia_cuneata:6.0084	(Banksia_ilicifolia:0.59457	Banksia_oligantha:0.59457):5.4138):8.0032):2.4451):2.2279	((Banksia_mimica:16.046	((Banksia_undata:6.5927	Banksia_arborea:6.5927):5.8153	((Banksia_concinna:4.5781	Banksia_serra:4.5781):7.7129	((((Banksia_falcata:7.4244	Banksia_anatona:7.4244):0.14606	(Banksia_prolata:4.263	(Banksia_tenuis_var_tenuifolia:2.0198	Banksia_tenuis_var_reptans:2.0198):2.2432):3.3074):2.3788	Banksia_viscida:9.9493):0.066541	(((Banksia_obtusa:7.7545	(Banksia_meganotia:5.6971	Banksia_shuttleworthiana:5.6971):2.0574):1.5383	Banksia_purdieana:9.2928):0.179	Banksia_bipinnatifida:9.4718):0.54401):2.2751):0.11702):3.6384):1.048	(((Banksia_glaucifolia:11.559	((((Banksia_obovata:0.90841	Banksia_stenoprion:0.90841):4.3285	Banksia_dallaneyi:5.2369):2.0653	(Banksia_nivea_subsp_fuliginosa:4.1736	((Banksia_nivea_subsp_nivea:2.4756	Banksia_tortifolia:2.4756):0.72933	(Banksia_arctotidis:0.065231	Banksia_brunnea:0.065231):3.1397):0.96868):3.1286):3.4315	Banksia_proteiodes:10.734):0.82579):1.1464
((((Panopsis_costaricensis:6.7896	(Grevillea_scortechinii:2.4828	Hakea_victoria:2.4828):4.3068):0.15119	Grevillea_renwickiana:6.9408):67.018	Macadamia_integrifolia:73.959):3.2314	(Musgravea_heterophylla:64.464	(((((Banksia_baxteri:10.929	Banksia_speciosa:10.929):1.7543	Banksia_coccinea:12.683):15.028	((((Banksia_attenuata:15.469	(Banksia_candolleana:10.379	(((Banksia_ashbyi:3.907	Banksia_sceptrum:3.907):3.477	(((Banksia_menziesii:0.11389	Banksia_burdettii:0.11389):0.70717	Banksia_victoriae:0.82106):0.69704	(Banksia_prionotes:0.72298	Banksia_hookeriana:0.72298):0.79512):5.8659):0.072443	Banksia_lindleyana:7.4565):2.9222):5.0898):1.575	Banksia_subulata:17.044):4.6202	((Banksia_cuneata:9.7659	(Banksia_ilicifolia:0.40837	Banksia_oligantha:0.40837):9.3576):8.19	Banksia_elegans:17.956):3.7078):1.9984	(((Banksia_undata:2.4526	Banksia_arborea:2.4526):12.801	((Banksia_vestita:0.94616	Banksia_cynaroides:0.94616):13.985	((((Banksia_platycarpa:0.48133	Banksia_densa:0.48133):3.0883	Banksia_fasciculata:3.5696):6.8592	(Banksia_insulanemorecincta:0.04719	Banksia_rufistylis:0.04719):10.382):2.6516	Banksia_pallida:13.08):1.8511):0.3226):6.4349	((((((Banksia_concinna:6.2459	Banksia_serra:6.2459):9.2994	((((Banksia_nobilis_subsp_nobilis:0.86349	Banksia_columnaris:0.86349):5.8573	(Banksia_nobilis_subsp_fragrans:0.42371	Banksia_stuposa:0.42371):6.2971):2.2667	((Banksia_plumosa:1.8302	Banksia_pseudoplumosa:1.8302):6.158	(Banksia_foliosissima:3.9344	Banksia_mucronulata:3.9344):4.0538):0.99933):2.4486	((Banksia_biterax:9.5663	Banksia_formosa:9.5663):1.158	(Banksia_nana:5.1511	Banksia_bella:5.1511):5.5731):0.71182):4.1092):1.2129	(Banksia_splendida_subsp_macrocarpa:0.013691	Banksia_splendida_subsp_splendida:0.013691):16.744):0.69467
((Macadamia_integrifolia:71.182	(Panopsis_costaricensis:15.534	(Grevillea_renwickiana:11.905	(Grevillea_scortechinii:4.1547	Hakea_victoria:4.1547):7.75):3.6291):55.649):3.433	(((((((((((((Banksia_nobilis_subsp_nobilis:10.626	(Banksia_nobilis_subsp_fragrans:2.4113	Banksia_stuposa:2.4113):8.2148):1.7747	(Banksia_plumosa:4.8036	Banksia_pseudoplumosa:4.8036):7.5971):2.5119	((Banksia_formosa:6.6927	(Banksia_biterax:4.597	Banksia_proteiodes:4.597):2.0957):3.8457	(Banksia_foliosissima:10.453	(Banksia_mucronulata:7.0767	Banksia_bella:7.0767):3.376):0.085675):4.3742):3.6004	(((((Banksia_rufa:2.849	Banksia_comosa:2.849):0.85774	Banksia_kippistiana:3.7067):4.3482	(Banksia_fraseri:5.3705	(Banksia_carlinoides:2.694	Banksia_tridentata:2.694):2.6766):2.6844):0.76344	(Banksia_epimicta:6.6333	(Banksia_splendida_subsp_macrocarpa:0.98213	Banksia_splendida_subsp_splendida:0.98213):5.6511):2.1851):0.5006	(Banksia_glaucifolia:8.5186	(Banksia_prionophylla:3.8218	(Banksia_borealis:1.4344	Banksia_serratuloides_subsp_perissa:1.4344):2.3875):4.6968):0.80035):9.1941):0.017906	((Banksia_pallida:13.581	(((Banksia_fuscobractea:4.7806	Banksia_fasciculata:4.7806):2.1658	(Banksia_densa:0.47716	Banksia_platycarpa:0.47716):6.4693):2.4103	(Banksia_insulanemorecincta:4.7638	Banksia_rufistylis:4.7638):4.5929):4.2246):3.4182	Banksia_mimica:16.999):1.5315):0.21753	(((Banksia_heliantha:3.3895	Banksia_corvijuga:3.3895):12.98	Banksia_idiogenes:16.37):1.9885	(((Banksia_obovata:1.1551	Banksia_stenoprion:1.1551):7.9665	Banksia_dallaneyi:9.1216):1.0148	(Banksia_nivea_subsp_nivea:4.1567	(((Banksia_tortifolia:0.42053	Banksia_arctotidis:0.42053):0.72999	Banksia_brunnea:1.1505):2.5949	Banksia_nivea_subsp_fuliginosa:3.7455):0.41127):5.9797):8.2216):0.39041):2.4422	((Banksia_vestita:5.7295	Banksia_cynaroides:5.7295):13.44
((((((Banksia_baxteri:9.708	Banksia_speciosa:9.708):18.192	Banksia_coccinea:27.9):5.5084	((((Banksia_attenuata:15.693	Banksia_elegans:15.693):1.103	(Banksia_cuneata:3.9949	(Banksia_ilicifolia:1.8722	Banksia_oligantha:1.8722):2.1227):12.801):5.8608	(Banksia_subulata:18.599	(Banksia_candolleana:16.286	(((Banksia_ashbyi:5.9467	Banksia_sceptrum:5.9467):1.2431	((Banksia_burdettii:1.7192	Banksia_menziesii:1.7192):1.8265	((Banksia_prionotes:1.1942	Banksia_hookeriana:1.1942):1.4283	Banksia_victoriae:2.6224):0.92319):3.6442):0.039308	Banksia_lindleyana:7.2291):9.0566):2.3135):4.0572):9.4401	((((Banksia_idiogenes:21.635	((Banksia_dallaneyi:12.081	(Banksia_obovata:6.3603	Banksia_stenoprion:6.3603):5.7206):0.059677	(Banksia_nivea_subsp_fuliginosa:4.6233	(Banksia_tortifolia:2.3434	(Banksia_arctotidis:1.498	(Banksia_brunnea:0.38624	Banksia_nivea_subsp_nivea:0.38624):1.1117):0.84541):2.2799):7.5172):9.495):2.0589	((Banksia_concinna:5.0259	Banksia_serra:5.0259):16.334	((Banksia_formosa:2.9256	Banksia_biterax:2.9256):14.083	((((Banksia_nobilis_subsp_fragrans:0.22289	Banksia_stuposa:0.22289):6.7515	(Banksia_nobilis_subsp_nobilis:2.4671	Banksia_columnaris:2.4671):4.5073):1.159	(Banksia_plumosa:2.8769	Banksia_pseudoplumosa:2.8769):5.2565):0.57496	((Banksia_bella:2.8709	Banksia_mucronulata:2.8709):5.655	Banksia_foliosissima:8.5258):0.18255):8.3004):4.3514):2.3342):0.27619	((((Banksia_kippistiana:1.9496	Banksia_rufa:1.9496):15.785	(Banksia_comosa:16.014	(((Banksia_fraseri:9.6246	(Banksia_carlinoides:3.8738	Banksia_tridentata:3.8738):5.7508):3.0033	((Banksia_glaucifolia:11.627	((Banksia_anatona:3.7876	Banksia_falcata:3.7876):1.6829	(Banksia_prolata:4.6436
((Musgravea_heterophylla:60.351	(Macadamia_integrifolia:51.034	((Panopsis_costaricensis:4.5733	Hakea_victoria:4.5733):2.5351	(Grevillea_renwickiana:4.0113	Grevillea_scortechinii:4.0113):3.0971):43.926):9.3163):16.66	((((Banksia_fuscobractea:22.201	((Banksia_baxteri:9.0684	Banksia_speciosa:9.0684):10.157	Banksia_coccinea:19.226):2.9758):11.264	((((((Banksia_concinna:2.6668	Banksia_serra:2.6668):13.201	(Banksia_idiogenes:15.638	(Banksia_vestita:4.2357	Banksia_cynaroides:4.2357):11.402):0.22932):2.7382	((((((Banksia_foliosissima:0.39685	Banksia_proteiodes:0.39685):2.7969	(Banksia_bella:2.1883	Banksia_mucronulata:2.1883):1.0055):8.1713	(((Banksia_nobilis_subsp_nobilis:5.4251	(Banksia_nobilis_subsp_fragrans:2.494	Banksia_stuposa:2.494):2.9311):3.6879	(Banksia_plumosa:2.1285	Banksia_pseudoplumosa:2.1285):6.9845):0.39671	((Banksia_columnaris:1.0074	Banksia_biterax:1.0074):4.6881	Banksia_formosa:5.6956):3.8142):1.8553):6.3996	Banksia_glaucifolia:17.765):0.10115	(Banksia_heliantha:2.8155	Banksia_corvijuga:2.8155):15.05):0.027108	(((Banksia_catoglypta:6.0208	(((Banksia_fililoba:0.78297	Banksia_drummondii:0.78297):3.2276	(Banksia_lepidorhiza:1.1754	Banksia_pellaeifolia:1.1754):2.8352):0.66024	(Banksia_shanklandiorum:2.3338	(Banksia_alliacea:2.2457	(Banksia_octotriginta:2.2101	Banksia_pteridifolia:2.2101):0.035653):0.088079):2.337):1.3499):6.9911	(((Banksia_armata:0.54508	Banksia_meganotia:0.54508):3.9699	((Banksia_purdieana:0.56728	Banksia_nana:0.56728):3.4916	Banksia_cirsioides:4.0589):0.45606):7.6516	((Banksia_obtusa:10.398	Banksia_bipinnatifida:10.398):0.41731	Banksia_shuttleworthiana:10.815):1.3511):0.84529):1.6916	(((Banksia_squarrosa_subsp_argillacea:6.3826	Banksia_subpinnatifida_var_imberbis:6.3826):1.4123	((Banksia_polycephala:0.066513
((((((((((Banksia_serrata:0.37889	Banksia_aemula:0.37889):0.64167	Banksia_ornata:1.0206):9.1433	(((Banksia_gardneri_var_gardneri:0.84612	Banksia_goodii:0.84612):1.5548	Banksia_repens:2.4009):0.72134	Banksia_blechnifolia:3.1222):7.0416):21.175	((Banksia_elderiana:10.888	(Banksia_baueri:1.8246	Banksia_lullfitzii:1.8246):9.0638):11.802	(((Banksia_gardneri_var_hiemalis:7.9306	Banksia_gardneri_var_bevidentata:7.9306):4.0319	(Banksia_petiolaris:6.861	Banksia_chamaephyton:6.861):5.1015):10.11	(Banksia_lemanniana:13.531	(Banksia_aculeata:6.5626	Banksia_caleyi:6.5626):6.9682):8.5415):0.6181):8.6489):2.4269	(((Banksia_audax:7.3979	Banksia_benthamiana:7.3979):5.8855	Banksia_laevigata_subsp_fuscolutea:13.283):1.8126	Banksia_laevigata_subsp_laevigata:15.096):18.67):2.8628	(((Banksia_epica:4.7087	Banksia_praemorsa:4.7087):0.56095	Banksia_media:5.2697):10.162	Banksia_pilostylis:15.432):21.197):13.304	((((((Banksia_proteiodes:10.712	Banksia_foliosissima:10.712):2.6876	((Banksia_nobilis_subsp_fragrans:0.38582	Banksia_stuposa:0.38582):2.682	(Banksia_nobilis_subsp_nobilis:2.164	Banksia_nana:2.164):0.90386):10.332):5.6103	((Banksia_mucronulata:10.914	(Banksia_columnaris:6.611	(Banksia_pseudoplumosa:3.1157	Banksia_plumosa:3.1157):3.4953):4.3028):3.0222	(Banksia_biterax:9.0309	Banksia_formosa:9.0309):4.9051):5.0742):5.7721	(((((((((Banksia_squarrosa_subsp_argillacea:4.4994	((Banksia_polycephala:0.13663	Banksia_subpinnatifida_var_imberbis:0.13663):3.8579	Banksia_squarrosa_subsp_squarrosa:3.9945):0.50487):0.38823	Banksia_subpinnatifida_var_subpinnatifida:4.8876):6.7067	((((Banksia_sessilis_var_sessilis:2.0749	Banksia_sessilis_var_cordata:2.0749):0.57515	Banksia_hewardiana:2.6501):4.6065	Banksia_strictifolia:7.2566):2.2656	(Banksia_echinata:0.29399	Banksia_wonganensis:0.29399):9.2282):2.0721):2.2345	((((((Banksia_octotriginta:0.025522	Banksia_pellaeifolia:0.025522):4.1129
((Musgravea_heterophylla:68.269	(((((Banksia_mimica:30.39	(((Banksia_viscida:16.525	(((Banksia_falcata:3.721	(Banksia_tenuis_var_reptans:1.4695	Banksia_tenuis_var_tenuifolia:1.4695):2.2515):0.20919	Banksia_anatona:3.9302):6.9875	Banksia_obtusa:10.918):5.6074):2.4836	(Banksia_prolata:10.294	((Banksia_splendida_subsp_macrocarpa:0.69825	Banksia_splendida_subsp_splendida:0.69825):8.3056	Banksia_shuttleworthiana:9.0038):1.2901):8.7149):5.7735	Banksia_bipinnatifida:24.782):5.6075):1.3407	((Banksia_porrecta:9.9571	Banksia_calophylla:9.9571):17.356	(((((Banksia_corvijuga:0.88518	Banksia_heliantha:0.88518):17.157	Banksia_idiogenes:18.042):0.33894	(((Banksia_alliacea:11.997	(Banksia_lepidorhiza:11.218	(((Banksia_pteridifolia:2.0875	((Banksia_pellaeifolia:0.64835	Banksia_shanklandiorum:0.64835):0.79561	(Banksia_fililoba:0.66903	Banksia_drummondii:0.66903):0.77493):0.64354):2.932	Banksia_octotriginta:5.0195):1.0914	Banksia_catoglypta:6.1109):5.1068):0.77934):4.5507	((Banksia_purdieana:3.2869	(Banksia_armata:3.2747	Banksia_cirsioides:3.2747):0.012137):3.745	(Banksia_meganotia:0.41794	Banksia_fuscobractea:0.41794):6.6139):9.5159):0.33708	((Banksia_squarrosa_subsp_argillacea:3.4606	(((Banksia_subpinnatifida_var_subpinnatifida:0.1007	Banksia_subpinnatifida_var_imberbis:0.1007):2.2496	Banksia_squarrosa_subsp_squarrosa:2.3503):0.83096	Banksia_polycephala:3.1813):0.27932):10.721	((((Banksia_hewardiana:0.28527	Banksia_sessilis_var_cordata:0.28527):0.27796	Banksia_strictifolia:0.56324):0.27084	Banksia_sessilis_var_sessilis:0.83408):6.6622	(Banksia_echinata:0.098559	Banksia_wonganensis:0.098559):7.3977):6.685):2.7035):1.4964):2.5282	(Banksia_glaucifolia:3.889	Banksia_comosa:3.889):17.02):1.1596	(((Banksia_undata:7.9335	Banksia_arborea:7.9335):9.1603	(((Banksia_mucronulata:9.7508	((Banksia_nobilis_subsp_nobilis:5.2901	(Banksia_nobilis_subsp_fragrans:2.6362
(((Hakea_victoria:4.4941	(Panopsis_costaricensis:3.6412	(Grevillea_renwickiana:0.71238	Grevillea_scortechinii:0.71238):2.9288):0.85289):68.458	(Musgravea_heterophylla:64.959	((((((Banksia_laevigata_subsp_fuscolutea:10.605	(Banksia_audax:1.1189	Banksia_benthamiana:1.1189):9.4863):0.42424	Banksia_laevigata_subsp_laevigata:11.029):7.5516	(((((Banksia_blechnifolia:7.6114	(Banksia_gardneri_var_gardneri:2.8731	(Banksia_repens:1.4933	Banksia_goodii:1.4933):1.3798):4.7383):1.1359	((Banksia_serrata:1.3585	Banksia_aemula:1.3585):0.89072	Banksia_ornata:2.2492):6.4981):3.1713	(Banksia_gardneri_var_bevidentata:8.8125	(Banksia_petiolaris:6.559	(Banksia_gardneri_var_hiemalis:2.7978	Banksia_chamaephyton:2.7978):3.7612):2.2535):3.1062):0.73447	((Banksia_baueri:3.4058	Banksia_lullfitzii:3.4058):5.6123	Banksia_elderiana:9.0181):3.635):0.32983	(Banksia_lemanniana:2.3333	(Banksia_caleyi:2.1852	Banksia_aculeata:2.1852):0.14807):10.65):5.5981):11.911	((Banksia_pilostylis:10.225	Banksia_media:10.225):3.2866	(Banksia_epica:4.7468	Banksia_praemorsa:4.7468):8.7651):16.98):14.829	((((((((Banksia_concinna:11.148	Banksia_serra:11.148):8.9983	(((((Banksia_heliantha:3.1401	Banksia_corvijuga:3.1401):11.254	Banksia_idiogenes:14.394):3.2252	(((((Banksia_foliosissima:2.2315	Banksia_columnaris:2.2315):8.3367	((Banksia_nobilis_subsp_fragrans:0.19287	Banksia_stuposa:0.19287):7.1992	Banksia_nobilis_subsp_nobilis:7.3921):3.1761):1.2698	((Banksia_nana:3.6003	Banksia_mucronulata:3.6003):1.4281	Banksia_bella:5.0284):6.8096):0.51021	((Banksia_formosa:7.9623	Banksia_biterax:7.9623):0.58783	(Banksia_plumosa:0.55159	Banksia_pseudoplumosa:0.55159):7.9985):3.7981):3.0101	(Banksia_vestita:1.9426	Banksia_cynaroides:1.9426):13.416):2.2613):1.2241	((Banksia_calophylla:4.5663
(Musgravea_heterophylla:77.622	(((((((((Banksia_baueri:4.215	Banksia_lullfitzii:4.215):5.8184	Banksia_elderiana:10.033):11.185	((Banksia_aculeata:10.568	(Banksia_lemanniana:7.4172	Banksia_caleyi:7.4172):3.1507):10.165	((((Banksia_serrata:0.00060763	Banksia_aemula:0.00060763):0.49205	Banksia_ornata:0.49266):9.7766	(Banksia_gardneri_var_gardneri:9.0512	(Banksia_blechnifolia:1.5276	(Banksia_goodii:0.073267	Banksia_repens:0.073267):1.4543):7.5236):1.218):8.3131	((Banksia_gardneri_var_bevidentata:11.953	(Banksia_gardneri_var_hiemalis:10.601	Banksia_chamaephyton:10.601):1.3523):2.4649	Banksia_petiolaris:14.418):4.1639):2.1504):0.48527):0.69212	((Banksia_laevigata_subsp_laevigata:10.327	(Banksia_audax:5.6444	Banksia_benthamiana:5.6444):4.6829):0.96284	Banksia_laevigata_subsp_fuscolutea:11.29):10.62):3.5671	(Banksia_media:3.562	((Banksia_epica:0.31104	Banksia_praemorsa:0.31104):1.8164	Banksia_pilostylis:2.1275):1.4346):21.915):8.5509	(((Banksia_viscida:15.264	((Banksia_heliantha:2.1505	Banksia_corvijuga:2.1505):12.692	Banksia_glaucifolia:14.842):0.4213):7.2368	(((Banksia_anatona:9.692	Banksia_falcata:9.692):6.8315	(Banksia_tenuis_var_reptans:8.253	Banksia_tenuis_var_tenuifolia:8.253):8.2704):3.9176	(Banksia_prolata:14.937	(Banksia_shuttleworthiana:14.636	(Banksia_splendida_subsp_macrocarpa:5.7373	Banksia_splendida_subsp_splendida:5.7373):8.8986):0.30129):5.5038):2.0593):4.5664	(((((Banksia_proteiodes:3.3407	Banksia_pallida:3.3407):7.5896	((Banksia_rufistylis:1.8499	Banksia_insulanemorecincta:1.8499):6.0406	(((Banksia_columnaris:0.60065	Banksia_platycarpa:0.60065):1.2823	Banksia_densa:1.8829):3.369	Banksia_fasciculata:5.2519):2.6385):3.0399):5.5773	(Banksia_concinna:4.5016	Banksia_serra:4.5016):12.006):2.0554	((Banksia_vestita:5.9353	Banksia_cynaroides:5.9353):8.9755
((Musgravea_heterophylla:59.079	((Grevillea_renwickiana:6.7991	((Grevillea_scortechinii:2.5056	Hakea_victoria:2.5056):3.5094	Panopsis_costaricensis:6.0149):0.78415):49.211	Macadamia_integrifolia:56.01):3.0688):18.815	(((((((Banksia_subulata:10.995	Banksia_attenuata:10.995):10.449	(Banksia_candolleana:19.041	(((Banksia_ashbyi:3.5951	Banksia_sceptrum:3.5951):5.8765	((Banksia_menziesii:1.1701	Banksia_burdettii:1.1701):5.8531	((Banksia_prionotes:1.2128	Banksia_hookeriana:1.2128):3.6161	Banksia_victoriae:4.829):2.1943):2.4484):1.8445	Banksia_lindleyana:11.316):7.7245):2.4029):1.9019	(((Banksia_ilicifolia:1.0701	Banksia_oligantha:1.0701):1.9247	Banksia_cuneata:2.9948):12.016	Banksia_elegans:15.01):8.3349):14.163	(Banksia_coccinea:28.293	(Banksia_baxteri:8.3198	Banksia_speciosa:8.3198):19.973):9.2156):2.5839	((((Banksia_obtusa:22.099	(Banksia_meganotia:12.596	Banksia_bipinnatifida:12.596):9.5021):1.6349	(((Banksia_cirsioides:0.74794	Banksia_purdieana:0.74794):2.4783	Banksia_armata:3.2262):0.017865	Banksia_fuscobractea:3.2441):20.489):1.0336	(((Banksia_shanklandiorum:6.3832	(((Banksia_alliacea:2.2876	(Banksia_catoglypta:1.0299	Banksia_pellaeifolia:1.0299):1.2577):0.30536	Banksia_octotriginta:2.593):3.7604	(Banksia_fililoba:2.745	Banksia_drummondii:2.745):3.6084):0.02977):2.2148	(Banksia_pteridifolia:0.2404	Banksia_lepidorhiza:0.2404):8.3576):15.85	(((((Banksia_splendida_subsp_macrocarpa:0.39797	Banksia_splendida_subsp_splendida:0.39797):12.261	(Banksia_shuttleworthiana:11.869	Banksia_prolata:11.869):0.79043):1.809	(Banksia_viscida:13.511	((Banksia_tenuis_var_reptans:1.6187	Banksia_tenuis_var_tenuifolia:1.6187):7.0358	(Banksia_falcata:6.8349	Banksia_anatona:6.8349):1.8197):4.8567):0.95692):2.4201	(Banksia_calophylla:7.3909
(((((((Banksia_elegans:19.414	((Banksia_ilicifolia:0.54075	Banksia_oligantha:0.54075):12.259	Banksia_cuneata:12.8):6.6142):1.3665	((Banksia_attenuata:17.024	Banksia_subulata:17.024):1.7442	(Banksia_candolleana:12.306	((Banksia_lindleyana:5.3174	(Banksia_victoriae:2.221	((Banksia_menziesii:0.085111	Banksia_burdettii:0.085111):1.4352	(Banksia_prionotes:0.7648	Banksia_hookeriana:0.7648):0.75552):0.70072):3.0964):0.92759	(Banksia_ashbyi:3.1842	Banksia_sceptrum:3.1842):3.0608):6.0614):6.4615):2.0124):2.7271	(((Banksia_concinna:5.5219	Banksia_serra:5.5219):12.691	(((Banksia_rufa:0.58701	Banksia_columnaris:0.58701):16.588	(((((Banksia_bella:0.093247	Banksia_proteiodes:0.093247):0.66691	Banksia_mucronulata:0.76016):10.216	(((((Banksia_pseudoplumosa:0.12924	Banksia_plumosa:0.12924):4.3878	Banksia_foliosissima:4.5171):1.3163	Banksia_nana:5.8334):0.30307	(Banksia_formosa:1.6642	Banksia_biterax:1.6642):4.4723):4.3735	((Banksia_nobilis_subsp_fragrans:0.058587	Banksia_stuposa:0.058587):3.3413	Banksia_nobilis_subsp_nobilis:3.3999):7.1101):0.46663):3.0398	((Banksia_arborea:10.61	(Banksia_kippistiana:8.3948	Banksia_undata:8.3948):2.2155):2.703	(((Banksia_tridentata:1.8485	Banksia_carlinoides:1.8485):2.3679	Banksia_fraseri:4.2164):8.8396	((Banksia_prionophylla:0.035598	Banksia_serratuloides_subsp_perissa:0.035598):8.0575	Banksia_borealis:8.0931):4.963):0.25724):0.7032):2.7158	(((Banksia_vestita:6.0574	Banksia_cynaroides:6.0574):5.9874	(Banksia_epimicta:8.8548	(Banksia_ionthocarpa:5.7426	Banksia_glaucifolia:5.7426):3.1123):3.19):0.68686	((((Banksia_platycarpa:0.25161	Banksia_densa:0.25161):3.2136	Banksia_fasciculata:3.4652):1.2357	(Banksia_insulanemorecincta:1.8592	Banksia_rufistylis:1.8592):2.8417):2.1797
(((Grevillea_scortechinii:5.9846	Grevillea_renwickiana:5.9846):2.7036	(Hakea_victoria:0.39808	Panopsis_costaricensis:0.39808):8.2901):67.441	(Macadamia_integrifolia:57.986	(((((((((Banksia_ilicifolia:0.1086	Banksia_oligantha:0.1086):2.5685	Banksia_cuneata:2.6771):8.984	Banksia_elegans:11.661):5.2062	((Banksia_attenuata:11.395	Banksia_subulata:11.395):3.3853	(Banksia_candolleana:11.826	((Banksia_lindleyana:6.5328	(Banksia_ashbyi:3.3357	Banksia_sceptrum:3.3357):3.1971):0.054825	((Banksia_menziesii:4.2183	(Banksia_burdettii:1.0935	Banksia_victoriae:1.0935):3.1249):0.5167	(Banksia_hookeriana:1.38	Banksia_prionotes:1.38):3.355):1.8526):5.2385):2.9537):2.0874):5.9442	(((((Banksia_kippistiana:4.3186	Banksia_undata:4.3186):0.03328	Banksia_arborea:4.3519):7.19	(((Banksia_serratuloides_subsp_perissa:0.15216	Banksia_prionophylla:0.15216):2.9732	Banksia_borealis:3.1254):7.3483	((Banksia_tridentata:7.0869	Banksia_carlinoides:7.0869):1.834	Banksia_fraseri:8.9209):1.5529):1.0682):4.2753	(((((Banksia_densa:2.4496	Banksia_platycarpa:2.4496):2.1999	Banksia_fasciculata:4.6495):3.4678	(Banksia_insulanemorecincta:6.8093	Banksia_rufistylis:6.8093):1.308):3.502	Banksia_pallida:11.619):3.3541	(((Banksia_epimicta:5.6287	(Banksia_glaucifolia:5.5823	((Banksia_corvijuga:2.4488	Banksia_heliantha:2.4488):1.5653	Banksia_ionthocarpa:4.0141):1.5681):0.046462):8.539	((Banksia_concinna:4.3353	Banksia_serra:4.3353):6.9512	(((Banksia_obovata:3.4927	Banksia_stenoprion:3.4927):3.0242	((Banksia_tortifolia:2.1869	Banksia_nivea_subsp_nivea:2.1869):1.303	((Banksia_nivea_subsp_fuliginosa:1.4327	Banksia_brunnea:1.4327):0.12124	Banksia_arctotidis:1.5539):1.936):3.027):3.1576	Banksia_dallaneyi:9.6745):1.6119):2.8813):0.78061
((((((((((Banksia_fuscobractea:1.9739	Banksia_meganotia:1.9739):0.71424	(Banksia_cirsioides:0.72798	Banksia_armata:0.72798):1.9601):2.3446	Banksia_nana:5.0327):22.792	(((((Banksia_subpinnatifida_var_subpinnatifida:0.0053219	Banksia_subpinnatifida_var_imberbis:0.0053219):0.27424	Banksia_polycephala:0.27956):6.9164	(Banksia_squarrosa_subsp_squarrosa:5.3413	Banksia_squarrosa_subsp_argillacea:5.3413):1.8546):10.96	((Banksia_hewardiana:3.6219	((Banksia_sessilis_var_sessilis:1.6076	Banksia_sessilis_var_cordata:1.6076):1.0413	Banksia_strictifolia:2.649):0.97297):10.082	(Banksia_echinata:1.7553	Banksia_wonganensis:1.7553):11.948):4.4527):8.1866	(((Banksia_lepidorhiza:0.79984	(Banksia_pellaeifolia:0.027944	Banksia_octotriginta:0.027944):0.7719):2.7349	Banksia_alliacea:3.5347):7.2515	((Banksia_catoglypta:5.7897	Banksia_shanklandiorum:5.7897):2.674	((Banksia_fililoba:2.4299	Banksia_drummondii:2.4299):5.3992	Banksia_pteridifolia:7.8291):0.63459):2.3226):15.557):1.4823):0.70857	((((Banksia_rufa:21.638	((((((Banksia_bella:1.9108	Banksia_columnaris:1.9108):0.25782	Banksia_mucronulata:2.1686):8.184	Banksia_foliosissima:10.353):4.8334	(Banksia_proteiodes:11.786	(Banksia_biterax:4.961	Banksia_formosa:4.961):6.8252):3.3999):0.51037	((Banksia_nobilis_subsp_fragrans:3.3147	Banksia_stuposa:3.3147):10.393	Banksia_nobilis_subsp_nobilis:13.708):1.9885):2.1092	(Banksia_plumosa:2.3279	Banksia_pseudoplumosa:2.3279):15.478):3.8327):0.17563	(((((Banksia_concinna:8.6687	Banksia_serra:8.6687):3.1583	((Banksia_carlinoides:3.1082	Banksia_tridentata:3.1082):7.7654	Banksia_fraseri:10.874):0.95341):1.3115	((Banksia_undata:9.0716	Banksia_arborea:9.0716):1.3916	Banksia_kippistiana:10.463):2.6753):2.0106	(Banksia_prionophylla:1.1306	(Banksia_borealis:0.4426	Banksia_serratuloides_subsp_perissa:0.4426):0.688):14.018):3.7471	((Banksia_vestita:3.3594
((((((Banksia_coccinea:18.962	(Banksia_baxteri:11.88	Banksia_speciosa:11.88):7.0814):7.2983	((Banksia_elegans:13.395	((Banksia_proteiodes:1.1604	Banksia_cuneata:1.1604):3.5945	(Banksia_ilicifolia:1.0865	Banksia_oligantha:1.0865):3.6684):8.6399):5.422	((Banksia_candolleana:14.374	(((Banksia_ashbyi:1.7277	Banksia_sceptrum:1.7277):6.2567	(((Banksia_hookeriana:0.096257	Banksia_prionotes:0.096257):0.7654	Banksia_burdettii:0.86165):0.51661	(Banksia_menziesii:0.48082	Banksia_victoriae:0.48082):0.89744):6.6061):1.8527	Banksia_lindleyana:9.837):4.5369):1.6139	(Banksia_subulata:14.23	Banksia_attenuata:14.23):1.7579):2.8289):7.4435):2.3226	((((((Banksia_obovata:0.44413	Banksia_stenoprion:0.44413):4.5708	Banksia_dallaneyi:5.015):5.9352	((Banksia_brunnea:2.4072	(Banksia_tortifolia:0.47749	Banksia_nivea_subsp_nivea:0.47749):1.9297):1.2042	(Banksia_nivea_subsp_fuliginosa:0.14683	Banksia_arctotidis:0.14683):3.4646):7.3388):13.137	((((Banksia_rufa:17.413	(Banksia_epimicta:12.626	(Banksia_biterax:9.6651	(Banksia_nana:6.7017	Banksia_formosa:6.7017):2.9634):2.9612):4.7868):0.37669	((((Banksia_meganotia:10.402	Banksia_obtusa:10.402):2.8469	Banksia_bipinnatifida:13.248):3.2565	((Banksia_glaucifolia:10.233	Banksia_viscida:10.233):0.026247	((Banksia_tenuis_var_tenuifolia:3.9822	Banksia_tenuis_var_reptans:3.9822):5.2835	(Banksia_falcata:5.4693	Banksia_anatona:5.4693):3.7964):0.9938):6.2455):1.2353	((Banksia_idiogenes:13.559	(Banksia_heliantha:0.47463	Banksia_corvijuga:0.47463):13.084):4.0799	(Banksia_pallida:15.181	((Banksia_rufistylis:3.1099	Banksia_insulanemorecincta:3.1099):11.239	((Banksia_fasciculata:5.369	Banksia_columnaris:5.369):2.2214	(Banksia_platycarpa:4.5335
((Macadamia_integrifolia:47.548	(Panopsis_costaricensis:11.143	((Grevillea_scortechinii:4.0987	Hakea_victoria:4.0987):3.3192	Grevillea_renwickiana:7.4179):3.725):36.405):29.981	(Musgravea_heterophylla:69.598	((((Banksia_coccinea:26.013	(Banksia_baxteri:14.772	Banksia_speciosa:14.772):11.241):7.1096	(((Banksia_elegans:6.7522	(Banksia_cuneata:1.6614	(Banksia_ilicifolia:0.5795	Banksia_oligantha:0.5795):1.0819):5.0909):17.498	(Banksia_attenuata:20.946	(Banksia_subulata:20.666	(Banksia_candolleana:18.397	(((Banksia_ashbyi:2.5464	Banksia_sceptrum:2.5464):10.022	(((Banksia_menziesii:2.3814	Banksia_burdettii:2.3814):0.9954	(Banksia_hookeriana:2.3791	Banksia_prionotes:2.3791):0.99766):1.4145	Banksia_victoriae:4.7914):7.7769):0.36443	Banksia_lindleyana:12.933):5.4648):2.2683):0.28011):3.3046):7.0166	((Banksia_plumosa:2.8973	Banksia_pseudoplumosa:2.8973):25.742	(((((Banksia_splendida_subsp_macrocarpa:2.7952	Banksia_splendida_subsp_splendida:2.7952):4.9427	(Banksia_shuttleworthiana:6.5717	Banksia_prolata:6.5717):1.1663):9.8571	(((Banksia_tenuis_var_tenuifolia:6.1146	Banksia_tenuis_var_reptans:6.1146):4.928	(Banksia_falcata:2.1418	Banksia_anatona:2.1418):8.9007):2.7659	Banksia_viscida:13.808):3.7867):1.18	(Banksia_bipinnatifida:9.0031	Banksia_obtusa:9.0031):9.7721):2.8581	(Banksia_epimicta:19.553	(((Banksia_vestita:2.0764	Banksia_cynaroides:2.0764):16.049	(Banksia_mimica:17.575	(((((Banksia_nana:3.5887	Banksia_meganotia:3.5887):5.1303	(Banksia_armata:5.8891	Banksia_cirsioides:5.8891):2.8299):1.3878	(Banksia_purdieana:9.5256	((Banksia_shanklandiorum:2.7049	(Banksia_pteridifolia:1.1684	Banksia_pellaeifolia:1.1684):1.5364):4.2144	((Banksia_octotriginta:0.46292
(((((((Banksia_vestita:10.998	Banksia_cynaroides:10.998):12.873	(((((Banksia_prolata:10.216	(Banksia_tenuis_var_tenuifolia:2.0807	Banksia_tenuis_var_reptans:2.0807):8.1356):0.53999	(Banksia_falcata:9.2218	Banksia_anatona:9.2218):1.5344):8.6655	((Banksia_bipinnatifida:8.8805	Banksia_obtusa:8.8805):5.818	(Banksia_meganotia:7.9815	Banksia_shuttleworthiana:7.9815):6.717):4.7233):2.9502	Banksia_viscida:22.372):1.079	((((Banksia_concinna:4.9848	Banksia_serra:4.9848):13.251	((Banksia_rufa:15.978	((((Banksia_kippistiana:4.1102	Banksia_arborea:4.1102):2.5479	Banksia_undata:6.658):2.7591	(Banksia_tridentata:7.0766	Banksia_carlinoides:7.0766):2.3406):4.8189	(Banksia_borealis:4.8998	(Banksia_serratuloides_subsp_perissa:1.1076	Banksia_prionophylla:1.1076):3.7923):9.3361):1.7422):0.5232	Banksia_fraseri:16.501):1.7347):3.6054	(Banksia_splendida_subsp_splendida:0.63176	Banksia_splendida_subsp_macrocarpa:0.63176):21.21):1.0728	((((Banksia_dallaneyi:5.6369	(Banksia_obovata:1.933	Banksia_stenoprion:1.933):3.7039):2.2054	((Banksia_arctotidis:3.8339	Banksia_nivea_subsp_nivea:3.8339):1.0816	(Banksia_tortifolia:4.8024	(Banksia_brunnea:4.3526	Banksia_nivea_subsp_fuliginosa:4.3526):0.44987):0.11311):2.9268):11.912	(((Banksia_corvijuga:1.1815	Banksia_heliantha:1.1815):10.449	Banksia_mimica:11.63):7.6251	(Banksia_glaucifolia:18.821	((Banksia_calophylla:10.711	Banksia_porrecta:10.711):7.0841	((((Banksia_idiogenes:13.393	Banksia_epimicta:13.393):0.55781	((((Banksia_proteiodes:0.68647	Banksia_formosa:0.68647):0.61364	Banksia_nana:1.3001):5.1198	Banksia_biterax:6.4199):5.2852	((((Banksia_plumosa:4.4668	Banksia_pseudoplumosa:4.4668):4.8794	Banksia_columnaris:9.3462):0.62014	((Banksia_nobilis_subsp_fragrans:0.34113
((((((((((Banksia_gardneri_var_bevidentata:6.9155	Banksia_gardneri_var_hiemalis:6.9155):2.4423	Banksia_petiolaris:9.3578):0.472	Banksia_chamaephyton:9.8298):1.2739	(((Banksia_serrata:0.088847	Banksia_aemula:0.088847):3.5129	Banksia_ornata:3.6017):3.6733	((Banksia_goodii:1.5928	(Banksia_repens:1.046	Banksia_gardneri_var_gardneri:1.046):0.54687):0.46432	Banksia_blechnifolia:2.0572):5.2178):3.8287):7.0853	(((Banksia_baueri:8.4131	Banksia_lullfitzii:8.4131):6.348	Banksia_elderiana:14.761):2.6853	((Banksia_lemanniana:3.4936	Banksia_aculeata:3.4936):0.16607	Banksia_caleyi:3.6597):13.787):0.74246):4.7358	((Banksia_audax:3.384	Banksia_benthamiana:3.384):5.7783	(Banksia_laevigata_subsp_fuscolutea:1.7108	Banksia_laevigata_subsp_laevigata:1.7108):7.4515):13.763):4.7585	((Banksia_praemorsa:0.17738	Banksia_media:0.17738):16.576	(Banksia_epica:6.3414	Banksia_pilostylis:6.3414):10.412):10.929):11.511	((((((Banksia_idiogenes:12.463	(Banksia_corvijuga:0.55465	Banksia_heliantha:0.55465):11.908):4.2	((((((Banksia_columnaris:0.11963	Banksia_pseudoplumosa:0.11963):0.73269	Banksia_plumosa:0.85232):6.8337	((Banksia_nobilis_subsp_fragrans:0.0093783	Banksia_stuposa:0.0093783):4.8465	Banksia_nobilis_subsp_nobilis:4.8559):2.8301):1.8569	(Banksia_formosa:4.6954	Banksia_biterax:4.6954):4.8474):2.3309	(Banksia_mucronulata:11.514	Banksia_foliosissima:11.514):0.35944):3.2823	((Banksia_rufa:2.075	Banksia_nana:2.075):1.0253	Banksia_bella:3.1003):12.056):1.507):0.50272	(((((Banksia_mimica:10.125	Banksia_glaucifolia:10.125):0.31845	((((Banksia_splendida_subsp_splendida:1.6559	Banksia_splendida_subsp_macrocarpa:1.6559):3.2825	Banksia_epimicta:4.9383):0.71714	Banksia_comosa:5.6555):0.90915	Banksia_ionthocarpa:6.5646):3.8791):1.4591	(Banksia_vestita:1.0143	Banksia_cynaroides:1.0143):10.889):2.731
((Musgravea_heterophylla:65.832	(((Grevillea_renwickiana:9.9234	(Hakea_victoria:7.9987	Grevillea_scortechinii:7.9987):1.9247):2.2583	Panopsis_costaricensis:12.182):45.475	Macadamia_integrifolia:57.657):8.1749):9.752	(((((((((Banksia_chamaephyton:9.1206	Banksia_gardneri_var_hiemalis:9.1206):1.3842	Banksia_petiolaris:10.505):1.2359	Banksia_gardneri_var_bevidentata:11.741):5.623	(((Banksia_serrata:0.44716	Banksia_aemula:0.44716):1.5425	Banksia_ornata:1.9897):12.048	(Banksia_blechnifolia:10.263	((Banksia_repens:2.0973	Banksia_goodii:2.0973):1.4871	Banksia_gardneri_var_gardneri:3.5844):6.6782):3.7754):3.3257):7.3468	(((Banksia_baueri:7.5889	Banksia_lullfitzii:7.5889):2.3034	Banksia_elderiana:9.8923):6.1974	((Banksia_lemanniana:5.2015	Banksia_caleyi:5.2015):0.87708	Banksia_aculeata:6.0786):10.011):8.6208):4.9803	(Banksia_laevigata_subsp_laevigata:12.706	(Banksia_laevigata_subsp_fuscolutea:11.846	(Banksia_audax:7.57	Banksia_benthamiana:7.57):4.276):0.86034):16.984):4.9465	(Banksia_pilostylis:3.1884	(Banksia_epica:3.0763	(Banksia_media:2.5534	Banksia_praemorsa:2.5534):0.52289):0.11216):31.449):8.9379	((((((Banksia_viscida:15.757	(((Banksia_tenuis_var_tenuifolia:12.405	Banksia_tenuis_var_reptans:12.405):0.83197	Banksia_prolata:13.237):0.79692	(Banksia_falcata:10.026	Banksia_anatona:10.026):4.0083):1.7229):2.0684	((((Banksia_concinna:3.6839	Banksia_serra:3.6839):10.656	((((Banksia_tridentata:7.9238	Banksia_carlinoides:7.9238):0.26295	Banksia_fraseri:8.1868):2.5242	(Banksia_arborea:10.599	(Banksia_kippistiana:3.9963	Banksia_undata:3.9963):6.6032):0.11145):1.9458	((Banksia_prionophylla:1.0615	Banksia_serratuloides_subsp_perissa:1.0615):6.8328	Banksia_borealis:7.8943):4.7625):1.6833):1.013	Banksia_calophylla:15.353):2.4523	((((Banksia_nobilis_subsp_nobilis:6.2063
((((((Hakea_victoria:4.4748	Panopsis_costaricensis:4.4748):0.0086689	Grevillea_scortechinii:4.4835):0.70904	Grevillea_renwickiana:5.1926):64.226	Macadamia_integrifolia:69.419):7.2636	Musgravea_heterophylla:76.682):0.56615	((((((((Banksia_serrata:0.55734	Banksia_aemula:0.55734):0.60017	Banksia_ornata:1.1575):4.7843	(Banksia_blechnifolia:2.3712	((Banksia_gardneri_var_gardneri:0.41489	Banksia_goodii:0.41489):1.73	Banksia_repens:2.1449):0.22634):3.5706):9.983	((Banksia_audax:4.1345	Banksia_benthamiana:4.1345):3.0987	(Banksia_laevigata_subsp_fuscolutea:5.4062	Banksia_laevigata_subsp_laevigata:5.4062):1.8271):8.6916):1.0205	(((Banksia_chamaephyton:7.7321	Banksia_gardneri_var_hiemalis:7.7321):3.5107	(Banksia_petiolaris:6.638	Banksia_gardneri_var_bevidentata:6.638):4.6048):4.6981	(((Banksia_caleyi:3.4629	Banksia_aculeata:3.4629):3.4205	Banksia_lemanniana:6.8834):8.9125	((Banksia_baueri:1.5469	Banksia_lullfitzii:1.5469):8.7357	Banksia_elderiana:10.283):5.5132):0.14498):1.0044):8.7132	(Banksia_praemorsa:6.4505	((Banksia_media:3.2261	Banksia_pilostylis:3.2261):2.9521	Banksia_epica:6.1782):0.27223):19.208):10.621	((((((((((Banksia_anatona:6.1741	Banksia_falcata:6.1741):1.1265	Banksia_prolata:7.3006):0.84868	(Banksia_tenuis_var_tenuifolia:2.1192	Banksia_tenuis_var_reptans:2.1192):6.03):4.1624	Banksia_viscida:12.312):4.0185	(Banksia_vestita:0.80729	Banksia_cynaroides:0.80729):15.523):3.7771	((Banksia_dallaneyi:11.68	(Banksia_obovata:0.54912	Banksia_stenoprion:0.54912):11.13):0.63614	(((Banksia_tortifolia:3.6344	Banksia_nivea_subsp_fuliginosa:3.6344):2.2616	(Banksia_arctotidis:2.017	Banksia_nivea_subsp_nivea:2.017):3.879):0.3046	Banksia_brunnea:6.2006):6.1151):7.7916):1.5114	(Banksia_comosa:17.114	(Banksia_mimica:11.758	Banksia_calophylla:11.758):5.3559):4.5046):0.83595
((Macadamia_integrifolia:71.188	((((((((Banksia_aculeata:2.3831	Banksia_lemanniana:2.3831):3.27	Banksia_caleyi:5.653):11.435	((((Banksia_gardneri_var_hiemalis:5.5257	Banksia_gardneri_var_bevidentata:5.5257):3.8853	(Banksia_petiolaris:5.353	Banksia_chamaephyton:5.353):4.0579):1.8574	(((Banksia_aemula:1.6691	Banksia_serrata:1.6691):1.1778	Banksia_ornata:2.8469):7.4716	(((Banksia_blechnifolia:0.53703	Banksia_repens:0.53703):0.12341	Banksia_gardneri_var_gardneri:0.66043):7.4466	Banksia_goodii:8.107):2.2116):0.94978):2.9641	((Banksia_baueri:1.1634	Banksia_lullfitzii:1.1634):3.7658	Banksia_elderiana:4.9292):9.3033):2.856):2.3344	((Banksia_audax:5.6314	Banksia_benthamiana:5.6314):8.9607	(Banksia_laevigata_subsp_laevigata:6.3906	Banksia_laevigata_subsp_fuscolutea:6.3906):8.2015):4.8306):5.8622	(Banksia_pilostylis:7.2118	(Banksia_media:6.5709	(Banksia_epica:6.5235	Banksia_praemorsa:6.5235):0.047382):0.64088):18.073):7.4	((Banksia_subulata:25.937	(((((((((Banksia_carlinoides:5.9745	Banksia_tridentata:5.9745):1.6886	((Banksia_borealis:2.4259	Banksia_serratuloides_subsp_perissa:2.4259):0.8783	Banksia_prionophylla:3.3042):4.3589):3.1775	((Banksia_kippistiana:5.7078	Banksia_arborea:5.7078):1.8282	Banksia_undata:7.5361):3.3045):4.214	Banksia_fraseri:15.055):2.5514	(Banksia_glaucifolia:17.056	(Banksia_splendida_subsp_macrocarpa:1.6762	Banksia_splendida_subsp_splendida:1.6762):15.38):0.54957):1.9169	((((Banksia_bella:4.4362	Banksia_ionthocarpa:4.4362):10.186	(((((Banksia_tortifolia:0.24269	Banksia_brunnea:0.24269):0.76756	(Banksia_arctotidis:0.2532	Banksia_nivea_subsp_nivea:0.2532):0.75705):1.3913	Banksia_nivea_subsp_fuliginosa:2.4016):4.2642	Banksia_dallaneyi:6.6657):0.94716	(Banksia_obovata:0.20217	Banksia_stenoprion:0.20217):7.4107):7.0089):0.18065	(((Banksia_comosa:9.7815
((((Grevillea_renwickiana:3.5322	(Hakea_victoria:1.6849	(Grevillea_scortechinii:0.12637	Panopsis_costaricensis:0.12637):1.5585):1.8474):50.519	Macadamia_integrifolia:54.052):7.1685	Musgravea_heterophylla:61.22):16.371	(((((((Banksia_caleyi:3.5918	Banksia_aculeata:3.5918):2.9548	Banksia_lemanniana:6.5466):14.565	(((((Banksia_aemula:1.1891	Banksia_serrata:1.1891):5.3104	Banksia_ornata:6.4995):6.5101	((Banksia_repens:6.0961	(Banksia_gardneri_var_gardneri:2.9073	Banksia_blechnifolia:2.9073):3.1888):1.2343	Banksia_goodii:7.3304):5.6792):6.0867	(Banksia_chamaephyton:17.422	((Banksia_gardneri_var_hiemalis:8.1912	Banksia_gardneri_var_bevidentata:8.1912):6.4112	Banksia_petiolaris:14.602):2.8191):1.6747):0.77894	((Banksia_baueri:4.2672	Banksia_lullfitzii:4.2672):4.9956	Banksia_elderiana:9.2628):10.612):1.2368):2.4016	((Banksia_audax:7.6518	Banksia_benthamiana:7.6518):9.1924	(Banksia_laevigata_subsp_fuscolutea:8.9737	Banksia_laevigata_subsp_laevigata:8.9737):7.8705):6.6695):8.0324	((Banksia_praemorsa:1.7189	(Banksia_epica:0.0088779	Banksia_media:0.0088779):1.71):14.237	Banksia_pilostylis:15.956):15.59):8.1283	((Banksia_coccinea:28.255	(Banksia_baxteri:19.412	Banksia_speciosa:19.412):8.843):4.6884	((Banksia_idiogenes:24.069	(((((((((Banksia_prionophylla:1.8125	Banksia_serratuloides_subsp_perissa:1.8125):1.6408	Banksia_borealis:3.4533):7.562	(Banksia_ionthocarpa:2.1215	Banksia_bella:2.1215):8.8938):0.30494	(Banksia_comosa:8.257	(Banksia_fraseri:8.051	(Banksia_carlinoides:5.4647	Banksia_tridentata:5.4647):2.5862):0.20603):3.0632):6.2406	(Banksia_epimicta:10.548	(Banksia_arborea:8.7514	(Banksia_kippistiana:5.8343	Banksia_undata:5.8343):2.9171):1.7969):7.0125):1.2429	(((Banksia_corvijuga:0.76894	Banksia_heliantha:0.76894):14.728
(((Macadamia_integrifolia:60.425	(Grevillea_scortechinii:4.2937	(Hakea_victoria:2.6001	(Panopsis_costaricensis:1.2197	Grevillea_renwickiana:1.2197):1.3803):1.6936):56.131):12.632	Musgravea_heterophylla:73.057):2.4299	(((((((((Banksia_repens:3.8661	(Banksia_blechnifolia:1.4496	Banksia_goodii:1.4496):2.4165):1.4058	Banksia_gardneri_var_gardneri:5.2719):0.42312	((Banksia_aemula:0.46807	Banksia_serrata:0.46807):0.32582	Banksia_ornata:0.79389):4.9011):6.3718	((Banksia_chamaephyton:2.9792	Banksia_gardneri_var_hiemalis:2.9792):5.9662	(Banksia_gardneri_var_bevidentata:6.4539	Banksia_petiolaris:6.4539):2.4915):3.1214):0.44138	(((Banksia_baueri:5.852	Banksia_lullfitzii:5.852):3.5597	Banksia_elderiana:9.4116):2.1399	((Banksia_lemanniana:4.3819	Banksia_aculeata:4.3819):0.56627	Banksia_caleyi:4.9482):6.6033):0.9566):3.9328	((Banksia_audax:1.3735	Banksia_benthamiana:1.3735):7.3504	(Banksia_laevigata_subsp_laevigata:3.2641	Banksia_laevigata_subsp_fuscolutea:3.2641):5.4599):7.717):6.5165	((Banksia_media:0.34007	Banksia_praemorsa:0.34007):10.055	(Banksia_epica:10.302	Banksia_pilostylis:10.302):0.092695):12.563):8.6774	(((Banksia_concinna:10.685	Banksia_serra:10.685):12.846	((((((((Banksia_squarrosa_subsp_argillacea:3.7188	Banksia_subpinnatifida_var_subpinnatifida:3.7188):0.15508	((Banksia_subpinnatifida_var_imberbis:0.64045	Banksia_polycephala:0.64045):1.9361	Banksia_squarrosa_subsp_squarrosa:2.5765):1.2974):4.9524	((Banksia_strictifolia:3.2554	((Banksia_sessilis_var_cordata:0.025957	Banksia_sessilis_var_sessilis:0.025957):1.3296	Banksia_hewardiana:1.3555):1.8999):2.2082	(Banksia_echinata:1.275	Banksia_wonganensis:1.275):4.1886):3.3627):3.4873	Banksia_purdieana:12.314):0.5636	((Banksia_octotriginta:4.7943	Banksia_lepidorhiza:4.7943):0.12305	(Banksia_catoglypta:4.2215	(Banksia_pellaeifolia:2.6175	(((Banksia_shanklandiorum:1.3427
(((((Grevillea_renwickiana:2.3632	Panopsis_costaricensis:2.3632):0.96581	(Grevillea_scortechinii:0.68205	Hakea_victoria:0.68205):2.6469):38.382	Macadamia_integrifolia:41.711):10.609	Musgravea_heterophylla:52.321):24.778	((((((Banksia_candolleana:24.129	((Banksia_lindleyana:5.6078	((Banksia_victoriae:4.2445	(Banksia_burdettii:3.2876	Banksia_menziesii:3.2876):0.9569):0.40826	(Banksia_hookeriana:1.1197	Banksia_prionotes:1.1197):3.533):0.95506):1.3502	(Banksia_ashbyi:1.1698	Banksia_sceptrum:1.1698):5.7883):17.171):1.32	((Banksia_cuneata:2.6028	(Banksia_ilicifolia:0.025661	Banksia_oligantha:0.025661):2.5772):18.594	(Banksia_attenuata:18.953	Banksia_subulata:18.953):2.2445):4.2518):2.2833	Banksia_elegans:27.732):7.7543	(((((Banksia_fraseri:12.821	(Banksia_tridentata:8.109	Banksia_carlinoides:8.109):4.7121):5.2767	((((Banksia_prionophylla:0.16571	Banksia_serratuloides_subsp_perissa:0.16571):1.5452	Banksia_borealis:1.7109):10.534	((Banksia_arborea:6.0146	Banksia_kippistiana:6.0146):3.9138	Banksia_undata:9.9284):2.3166):4.3842	((Banksia_rufa:6.8528	Banksia_fuscobractea:6.8528):6.1917	Banksia_ionthocarpa:13.045):3.5846):1.4687):5.0215	(((((((Banksia_obtusa:11.064	((Banksia_tenuis_var_reptans:4.2067	Banksia_tenuis_var_tenuifolia:4.2067):2.0579	(Banksia_prolata:6.1712	(Banksia_anatona:3.4004	Banksia_falcata:3.4004):2.7708):0.093443):4.7989):0.28298	Banksia_viscida:11.347):3.7485	(((Banksia_vestita:1.9255	Banksia_cynaroides:1.9255):1.2029	Banksia_comosa:3.1284):8.3565	(Banksia_heliantha:1.9981	Banksia_corvijuga:1.9981):9.4868):3.6102):1.5568	(Banksia_calophylla:16.42	Banksia_idiogenes:16.42):0.23195):0.12021	(Banksia_glaucifolia:4.2283	Banksia_porrecta:4.2283):12.544):1.4859	(((Banksia_splendida_subsp_macrocarpa:3.317
(((Panopsis_costaricensis:2.7668	(Hakea_victoria:0.31608	(Grevillea_renwickiana:0.10184	Grevillea_scortechinii:0.10184):0.21423):2.4507):52.793	(Musgravea_heterophylla:54.128	Macadamia_integrifolia:54.128):1.4312):19.202	(((((((Banksia_bipinnatifida:13.49	(Banksia_obtusa:13.047	(Banksia_shuttleworthiana:9.0546	Banksia_meganotia:9.0546):3.9929):0.44296):0.91435	((((((Banksia_shanklandiorum:0.94197	(Banksia_fililoba:0.25558	Banksia_drummondii:0.25558):0.68639):0.19722	Banksia_octotriginta:1.1392):1.4356	Banksia_catoglypta:2.5747):1.5328	((Banksia_alliacea:2.128	Banksia_lepidorhiza:2.128):1.9286	Banksia_pteridifolia:4.0566):0.050912):0.17421	Banksia_pellaeifolia:4.2817):9.554	((((Banksia_idiogenes:12.266	((Banksia_ionthocarpa:8.2747	(Banksia_mimica:6.0969	(Banksia_heliantha:1.3722	Banksia_corvijuga:1.3722):4.7247):2.1778):3.911	((((Banksia_dallaneyi:3.2233	(Banksia_obovata:1.3759	Banksia_stenoprion:1.3759):1.8474):2.07	((Banksia_nivea_subsp_fuliginosa:2.2196	(Banksia_tortifolia:0.7786	Banksia_brunnea:0.7786):1.441):0.050174	(Banksia_arctotidis:0.042858	Banksia_nivea_subsp_nivea:0.042858):2.2269):3.0236):6.3596	Banksia_proteiodes:11.653):0.21696	(((Banksia_insulanemorecincta:5.8912	Banksia_rufistylis:5.8912):1.921	((Banksia_fasciculata:3.8051	(Banksia_densa:0.3956	Banksia_platycarpa:0.3956):3.4095):0.065854	Banksia_columnaris:3.871):3.9412):0.95181	Banksia_pallida:8.764):3.1059):0.31582):0.080772):0.022085	(((Banksia_calophylla:5.9657	Banksia_fuscobractea:5.9657):1.8957	(Banksia_undata:7.8012	(Banksia_splendida_subsp_macrocarpa:0.58634	Banksia_splendida_subsp_splendida:0.58634):7.2149):0.060174):3.7816	((Banksia_viscida:7.9346	(((Banksia_falcata:4.43	Banksia_anatona:4.43):1.7953	(Banksia_prolata:4.6789	(Banksia_tenuis_var_reptans:1.8875
(((Macadamia_integrifolia:54.93	((Grevillea_renwickiana:3.3898	Panopsis_costaricensis:3.3898):2.1214	(Grevillea_scortechinii:1.1817	Hakea_victoria:1.1817):4.3295):49.418):22.311	((((((Banksia_subulata:26.503	(Banksia_attenuata:19.326	(Banksia_candolleana:16.294	((Banksia_lindleyana:8.6351	(((Banksia_hookeriana:0.55393	Banksia_prionotes:0.55393):2.5718	Banksia_burdettii:3.1257):2.5032	(Banksia_victoriae:4.1365	Banksia_menziesii:4.1365):1.4925):3.0062):0.56193	(Banksia_ashbyi:0.80608	Banksia_sceptrum:0.80608):8.3909):7.0968):3.0323):7.1771):0.67207	(Banksia_elegans:10.488	(Banksia_cuneata:5.4135	(Banksia_ilicifolia:0.04362	Banksia_oligantha:0.04362):5.3699):5.0745):16.687):7.0114	(Banksia_coccinea:27.624	(Banksia_baxteri:10.925	Banksia_speciosa:10.925):16.699):6.5622):8.5655	(((((((Banksia_fililoba:0.057529	Banksia_drummondii:0.057529):2.9549	(Banksia_pteridifolia:2.2148	(Banksia_shanklandiorum:0.84651	(Banksia_pellaeifolia:0.52932	Banksia_octotriginta:0.52932):0.31719):1.3683):0.79762):1.5467	((Banksia_lepidorhiza:0.75428	Banksia_catoglypta:0.75428):1.8211	Banksia_alliacea:2.5754):1.9837):10.22	((Banksia_armata:0.76904	Banksia_purdieana:0.76904):9.3834	Banksia_cirsioides:10.152):4.6269):2.2448	((Banksia_obtusa:13.266	(Banksia_shuttleworthiana:5.0303	Banksia_meganotia:5.0303):8.2353):3.2201	Banksia_bipinnatifida:16.486):0.53857):1.8763	((Banksia_squarrosa_subsp_argillacea:8.132	((Banksia_subpinnatifida_var_subpinnatifida:0.76677	(Banksia_polycephala:0.47642	Banksia_squarrosa_subsp_squarrosa:0.47642):0.29034):3.8411	Banksia_subpinnatifida_var_imberbis:4.6078):3.5242):8.3211	(((Banksia_sessilis_var_sessilis:3.8045	(Banksia_hewardiana:2.0692	Banksia_sessilis_var_cordata:2.0692):1.7353):1.8484	Banksia_strictifolia:5.653):3.4818	(Banksia_echinata:1.4599	Banksia_wonganensis:1.4599):7.6748):7.3183):2.4475):2.3022
((Panopsis_costaricensis:15.475	(Hakea_victoria:14.378	(Grevillea_scortechinii:3.9662	Grevillea_renwickiana:3.9662):10.412):1.0976):60.684	((Musgravea_heterophylla:48.585	Macadamia_integrifolia:48.585):18.296	((((((Banksia_audax:10.2	Banksia_benthamiana:10.2):4.5424	(Banksia_laevigata_subsp_laevigata:11.991	Banksia_laevigata_subsp_fuscolutea:11.991):2.7515):14.633	(((((Banksia_chamaephyton:5.0876	Banksia_gardneri_var_hiemalis:5.0876):2.3535	(Banksia_petiolaris:5.3872	Banksia_gardneri_var_bevidentata:5.3872):2.054):9.7772	(((Banksia_blechnifolia:1.0245	Banksia_goodii:1.0245):0.65194	(Banksia_repens:0.9364	Banksia_gardneri_var_gardneri:0.9364):0.74006):7.7558	((Banksia_aemula:1.1323	Banksia_serrata:1.1323):2.2808	Banksia_ornata:3.4131):6.0191):7.7862):1.707	(Banksia_elderiana:6.0644	(Banksia_baueri:3.4687	Banksia_lullfitzii:3.4687):2.5956):12.861):4.8201	((Banksia_aculeata:3.7378	Banksia_caleyi:3.7378):4.3242	Banksia_lemanniana:8.062):15.683):5.6301):8.6099	(((Banksia_media:0.47169	Banksia_praemorsa:0.47169):0.67108	Banksia_epica:1.1428):3.6279	Banksia_pilostylis:4.7707):33.215):2.7099	(((((Banksia_subulata:16.737	Banksia_attenuata:16.737):6.8909	(Banksia_candolleana:21.584	((((Banksia_hookeriana:0.69065	Banksia_prionotes:0.69065):4.9382	(Banksia_victoriae:5.441	(Banksia_menziesii:2.4575	Banksia_burdettii:2.4575):2.9836):0.18783):4.7693	Banksia_lindleyana:10.398):0.20882	(Banksia_ashbyi:5.5257	Banksia_sceptrum:5.5257):5.0813):10.977):2.0436):8.5438	((Banksia_cuneata:7.2451	(Banksia_ilicifolia:1.2177	Banksia_oligantha:1.2177):6.0275):15.168	Banksia_elegans:22.413):9.758):1.0298	(((((Banksia_cirsioides:2.8741	Banksia_armata:2.8741):9.3136	(((Banksia_lepidorhiza:0.87044	(Banksia_pellaeifolia:0.87009
(Musgravea_heterophylla:77.151	((((((Banksia_laevigata_subsp_fuscolutea:6.8761	((Banksia_audax:0.43539	Banksia_benthamiana:0.43539):5.1755	Banksia_laevigata_subsp_laevigata:5.6109):1.2653):8.4604	(((Banksia_elderiana:4.9134	(Banksia_baueri:2.5532	Banksia_lullfitzii:2.5532):2.3603):6.178	((Banksia_lemanniana:5.3651	Banksia_aculeata:5.3651):1.2775	Banksia_caleyi:6.6426):4.4489):1.578	(((Banksia_petiolaris:3.7677	Banksia_gardneri_var_bevidentata:3.7677):3.0194	(Banksia_gardneri_var_hiemalis:5.8075	Banksia_chamaephyton:5.8075):0.97956):3.6011	(((Banksia_gardneri_var_gardneri:3.3974	Banksia_repens:3.3974):3.8036	(Banksia_goodii:6.8469	Banksia_blechnifolia:6.8469):0.35409):0.49949	((Banksia_aemula:0.16058	Banksia_serrata:0.16058):3.1386	Banksia_ornata:3.2992):4.4013):2.6877):2.2813):2.6671):4.3374	(Banksia_pilostylis:4.6395	(Banksia_praemorsa:0.56936	(Banksia_epica:0.039261	Banksia_media:0.039261):0.5301):4.0701):15.034):16.721	((((((((((Banksia_vestita:10.642	Banksia_cynaroides:10.642):7.9463	(Banksia_concinna:7.8733	Banksia_serra:7.8733):10.715):1.0362	(((Banksia_idiogenes:11.205	(Banksia_corvijuga:3.8802	Banksia_heliantha:3.8802):7.3246):1.4172	Banksia_epimicta:12.622):6.1094	(((((Banksia_biterax:4.3579	Banksia_formosa:4.3579):5.274	((Banksia_nobilis_subsp_fragrans:0.74745	Banksia_stuposa:0.74745):5.8897	(Banksia_nobilis_subsp_nobilis:0.65092	Banksia_nana:0.65092):5.9862):2.9948):0.25545	(Banksia_pseudoplumosa:3.2576	Banksia_plumosa:3.2576):6.6297):0.41809	(Banksia_foliosissima:7.2585	Banksia_mucronulata:7.2585):3.0469):8.3106	(Banksia_mimica:15.543	(Banksia_columnaris:2.408	(Banksia_proteiodes:0.04872	Banksia_rufa:0.04872):2.3593):13.135):3.0734):0.11533):0.89293):0.34057	(((Banksia_prolata:6.76	(Banksia_tenuis_var_reptans:6.0156
(((((((((((((Banksia_elderiana:6.4149	(Banksia_baueri:1.3666	Banksia_lullfitzii:1.3666):5.0484):2.5757	(((((Banksia_aemula:0.027903	Banksia_serrata:0.027903):0.68469	Banksia_ornata:0.7126):2.7881	((Banksia_blechnifolia:1.7656	Banksia_gardneri_var_gardneri:1.7656):1.5032	(Banksia_repens:1.8142	Banksia_goodii:1.8142):1.4547):0.23184):2.4063	(Banksia_chamaephyton:3.2591	Banksia_gardneri_var_hiemalis:3.2591):2.6479):0.37227	(Banksia_gardneri_var_bevidentata:5.0962	Banksia_petiolaris:5.0962):1.1831):2.7114):0.64919	((Banksia_caleyi:1.7778	Banksia_aculeata:1.7778):1.8642	Banksia_lemanniana:3.642):5.9978):2.0163	((Banksia_audax:5.0338	Banksia_benthamiana:5.0338):4.3244	(Banksia_laevigata_subsp_fuscolutea:5.7756	Banksia_laevigata_subsp_laevigata:5.7756):3.5826):2.298):6.699	(Banksia_pilostylis:15.296	((Banksia_praemorsa:0.88982	Banksia_epica:0.88982):1.5083	Banksia_media:2.3981):12.898):3.0595):5.3875	(((((Banksia_concinna:7.3586	Banksia_serra:7.3586):6.3276	(Banksia_dallaneyi:8.5638	((Banksia_obovata:1.5589	Banksia_stenoprion:1.5589):6.3952	((Banksia_nivea_subsp_nivea:0.62473	Banksia_brunnea:0.62473):4.1351	((Banksia_nivea_subsp_fuliginosa:1.6837	Banksia_arctotidis:1.6837):2.8127	Banksia_tortifolia:4.4964):0.26346):3.1942):0.60974):5.1224):3.6263	Banksia_idiogenes:17.312):2.0978	(((Banksia_corvijuga:1.4879	Banksia_heliantha:1.4879):3.9793	((Banksia_proteiodes:2.772	Banksia_rufa:2.772):1.0241	Banksia_bella:3.7961):1.671):10.746	((((((Banksia_kippistiana:3.7572	Banksia_undata:3.7572):0.53304	Banksia_arborea:4.2902):7.2807	((((Banksia_tridentata:4.8926	Banksia_carlinoides:4.8926):5.0835	Banksia_fraseri:9.9762):0.16863	((Banksia_prionophylla:1.6045	Banksia_serratuloides_subsp_perissa:1.6045):1.3464	Banksia_borealis:2.951):7.1938):0.073579
(Macadamia_integrifolia:76.269	(((Hakea_victoria:3.2637	Grevillea_renwickiana:3.2637):4.8294	(Grevillea_scortechinii:1.4494	Panopsis_costaricensis:1.4494):6.6438):48.07	(((((((Banksia_caleyi:2.6236	Banksia_lemanniana:2.6236):2.0384	Banksia_aculeata:4.662):5.079	(((Banksia_audax:2.1447	Banksia_benthamiana:2.1447):2.6995	(Banksia_laevigata_subsp_fuscolutea:0.5401	Banksia_laevigata_subsp_laevigata:0.5401):4.3042):4.6136	((((Banksia_gardneri_var_hiemalis:5.557	Banksia_chamaephyton:5.557):0.90958	(Banksia_gardneri_var_bevidentata:5.1006	Banksia_petiolaris:5.1006):1.3659):2.4305	(((Banksia_aemula:0.90355	Banksia_serrata:0.90355):1.3962	Banksia_ornata:2.2998):3.2552	((Banksia_blechnifolia:2.0614	Banksia_goodii:2.0614):0.79899	(Banksia_repens:1.4514	Banksia_gardneri_var_gardneri:1.4514):1.409):2.6946):3.3421):0.34167	(Banksia_elderiana:8.2651	(Banksia_baueri:3.2764	Banksia_lullfitzii:3.2764):4.9887):0.97363):0.21914):0.28308):13.203	(Banksia_pilostylis:5.6845	((Banksia_media:0.84589	Banksia_epica:0.84589):1.1264	Banksia_praemorsa:1.9722):3.7123):17.259):5.6767	(((((Banksia_cuneata:5.1379	(Banksia_ilicifolia:0.18275	Banksia_oligantha:0.18275):4.9551):4.6123	Banksia_elegans:9.7502):3.3003	((Banksia_candolleana:7.2395	(((Banksia_ashbyi:2.8196	Banksia_sceptrum:2.8196):1.3466	((Banksia_hookeriana:1.6528	Banksia_prionotes:1.6528):1.7875	((Banksia_burdettii:1.4914	Banksia_victoriae:1.4914):0.12972	Banksia_menziesii:1.6211):1.8192):0.72596):2.1763	Banksia_lindleyana:6.3426):0.89688):4.8146	(Banksia_attenuata:7.3154	Banksia_subulata:7.3154):4.7387):0.9964):6.7525	(Banksia_coccinea:14.844	(Banksia_baxteri:8.3601	Banksia_speciosa:8.3601):6.4839):4.959):2.6967	((((Banksia_dallaneyi:11.016	((Banksia_obovata:0.065261
(((((((Banksia_audax:3.7532	Banksia_benthamiana:3.7532):1.989	(Banksia_laevigata_subsp_laevigata:5.189	Banksia_laevigata_subsp_fuscolutea:5.189):0.55314):9.2989	((((((Banksia_aemula:3.0835	Banksia_serrata:3.0835):0.83352	Banksia_ornata:3.9171):4.1048	(Banksia_gardneri_var_gardneri:5.1727	(Banksia_repens:1.7408	(Banksia_goodii:1.4329	Banksia_blechnifolia:1.4329):0.30787):3.4319):2.8492):3.2175	(Banksia_gardneri_var_bevidentata:8.2072	((Banksia_gardneri_var_hiemalis:6.1422	Banksia_chamaephyton:6.1422):1.4675	Banksia_petiolaris:7.6098):0.59737):3.0322):1.7846	(Banksia_elderiana:4.6538	(Banksia_baueri:3.6693	Banksia_lullfitzii:3.6693):0.98442):8.3702):0.28649	((Banksia_lemanniana:2.7005	Banksia_caleyi:2.7005):2.817	Banksia_aculeata:5.5175):7.7929):1.7307):10.661	((Banksia_epica:0.31301	Banksia_media:0.31301):1.3201	(Banksia_praemorsa:0.90871	Banksia_pilostylis:0.90871):0.72441):24.069):15.662	(((Banksia_coccinea:15.218	(Banksia_baxteri:6.4555	Banksia_speciosa:6.4555):8.7623):4.7599	(((Banksia_cuneata:1.8983	(Banksia_ilicifolia:0.353	Banksia_oligantha:0.353):1.5453):11.375	Banksia_elegans:13.274):6.2736	((Banksia_candolleana:10.711	((Banksia_lindleyana:4.5764	(Banksia_ashbyi:4.3561	Banksia_sceptrum:4.3561):0.22025):3.5404	((Banksia_victoriae:3.5964	(Banksia_menziesii:1.7369	Banksia_burdettii:1.7369):1.8595):0.23182	(Banksia_hookeriana:1.1004	Banksia_prionotes:1.1004):2.7279):4.2885):2.5939):5.4797	(Banksia_subulata:12.365	Banksia_attenuata:12.365):3.8257):3.3569):0.43046):12.28	(((((Banksia_meganotia:5.3125	Banksia_shuttleworthiana:5.3125):5.5035	(Banksia_obtusa:7.1574	Banksia_bipinnatifida:7.1574):3.6585):3.4823	(((Banksia_anatona:4.403	Banksia_falcata:4.403):1.6369	((Banksia_tenuis_var_tenuifolia:1.3513
((((Hakea_victoria:2.8551	(Grevillea_scortechinii:1.5653	Grevillea_renwickiana:1.5653):1.2898):7.6812	Panopsis_costaricensis:10.536):54.618	Macadamia_integrifolia:65.154):12.019	((((((Banksia_laevigata_subsp_laevigata:16.217	(Banksia_laevigata_subsp_fuscolutea:14.282	(Banksia_audax:1.8424	Banksia_benthamiana:1.8424):12.44):1.9347):5.3283	((((Banksia_lemanniana:4.4456	Banksia_aculeata:4.4456):2.0332	Banksia_caleyi:6.4788):13.033	(Banksia_elderiana:10.452	(Banksia_baueri:3.8809	Banksia_lullfitzii:3.8809):6.5708):9.0601):0.91445	(((Banksia_petiolaris:9.1927	Banksia_gardneri_var_bevidentata:9.1927):0.33801	(Banksia_gardneri_var_hiemalis:4.5195	Banksia_chamaephyton:4.5195):5.0112):2.5719	(((Banksia_blechnifolia:3.1384	Banksia_gardneri_var_gardneri:3.1384):1.8791	(Banksia_goodii:2.7287	Banksia_repens:2.7287):2.2888):2.8541	((Banksia_aemula:0.23888	Banksia_serrata:0.23888):4.9363	Banksia_ornata:5.1751):2.6965):4.231):8.3236):1.1187):5.4052	((Banksia_praemorsa:5.4269	(Banksia_epica:1.5694	Banksia_media:1.5694):3.8575):11.914	Banksia_pilostylis:17.341):9.6094):15.555	(((((Banksia_cuneata:1.2856	(Banksia_ilicifolia:0.079363	Banksia_oligantha:0.079363):1.2062):9.2349	Banksia_elegans:10.521):11.605	((Banksia_subulata:15.324	Banksia_attenuata:15.324):5.0705	(Banksia_candolleana:13.811	((Banksia_lindleyana:6.9835	(Banksia_ashbyi:3.5194	Banksia_sceptrum:3.5194):3.4641):0.05933	((Banksia_menziesii:3.181	Banksia_burdettii:3.181):0.17429	(Banksia_victoriae:3.173	(Banksia_hookeriana:1.776	Banksia_prionotes:1.776):1.3971):0.18222):3.6876):6.7678):6.584):1.7304):4.7618	(((((((((Banksia_borealis:0.54828	Banksia_serratuloides_subsp_perissa:0.54828):0.091208	Banksia_prionophylla:0.63948):1.1485	(Banksia_fuscobractea:1.0913	Banksia_bella:1.0913):0.69672):10.507
((((((((Banksia_elderiana:6.4747	(Banksia_baueri:2.1637	Banksia_lullfitzii:2.1637):4.311):10.617	((((Banksia_blechnifolia:3.1574	((Banksia_goodii:0.31157	Banksia_gardneri_var_gardneri:0.31157):2.0215	Banksia_repens:2.3331):0.82433):5.1706	((Banksia_aemula:1.6419	Banksia_serrata:1.6419):1.4163	Banksia_ornata:3.0581):5.2698):4.7933	(Banksia_petiolaris:11.167	((Banksia_gardneri_var_bevidentata:6.5471	Banksia_gardneri_var_hiemalis:6.5471):4.3543	Banksia_chamaephyton:10.901):0.26598):1.9539):3.4381	((Banksia_lemanniana:4.0817	Banksia_aculeata:4.0817):0.059159	Banksia_caleyi:4.1408):12.419):0.53242):4.0761	((Banksia_audax:4.426	Banksia_benthamiana:4.426):5.2872	(Banksia_laevigata_subsp_fuscolutea:8.2563	Banksia_laevigata_subsp_laevigata:8.2563):1.457):11.455):9.8732	(Banksia_pilostylis:8.2622	(Banksia_media:4.8939	(Banksia_praemorsa:0.51052	Banksia_epica:0.51052):4.3834):3.3683):22.779):4.5305	(((((Banksia_cuneata:2.4703	(Banksia_ilicifolia:0.44851	Banksia_oligantha:0.44851):2.0218):9.2482	Banksia_elegans:11.719):13.334	((Banksia_attenuata:11.508	Banksia_subulata:11.508):13.289	(Banksia_candolleana:19.23	(((Banksia_ashbyi:6.3732	Banksia_sceptrum:6.3732):5.1124	((Banksia_hookeriana:2.4224	Banksia_prionotes:2.4224):1.121	(Banksia_victoriae:2.6606	(Banksia_menziesii:0.58475	Banksia_burdettii:0.58475):2.0758):0.8828):7.9423):0.13218	Banksia_lindleyana:11.618):7.6126):5.5663):0.25551):3.1297	(Banksia_coccinea:22.795	(Banksia_baxteri:12.155	Banksia_speciosa:12.155):10.64):5.3871):2.1625	((Banksia_viscida:22.573	(Banksia_idiogenes:13.873	Banksia_bella:13.873):8.699):4.6058	((((Banksia_rufa:19.286	(((((Banksia_dallaneyi:5.9498	(Banksia_nivea_subsp_nivea:2.3444	((Banksia_brunnea:0.92503
(((((((Banksia_baxteri:21.469	Banksia_speciosa:21.469):3.8681	Banksia_coccinea:25.338):14.995	(((Banksia_cuneata:13.066	(Banksia_ilicifolia:1.6433	Banksia_oligantha:1.6433):11.423):13.892	Banksia_elegans:26.958):9.9589	((Banksia_candolleana:20.726	((Banksia_lindleyana:12.404	(Banksia_ashbyi:2.7649	Banksia_sceptrum:2.7649):9.639):2.6772	((Banksia_burdettii:2.7463	Banksia_menziesii:2.7463):6.3248	(Banksia_victoriae:5.083	(Banksia_hookeriana:0.93893	Banksia_prionotes:0.93893):4.1441):3.9881):6.01):5.6446):2.0388	(Banksia_subulata:15.611	Banksia_attenuata:15.611):7.1537):14.153):3.4151):1.3547	(((((((Banksia_kippistiana:5.1902	(Banksia_arborea:3.7711	Banksia_undata:3.7711):1.419):8.7293	(((Banksia_borealis:0.98393	(Banksia_prionophylla:0.9349	Banksia_serratuloides_subsp_perissa:0.9349):0.049033):7.7297	Banksia_rufa:8.7136):4.2708	Banksia_comosa:12.984):0.93504):4.0309	(Banksia_calophylla:2.374	Banksia_porrecta:2.374):15.576):0.42198	((Banksia_carlinoides:9.0339	Banksia_tridentata:9.0339):3.9173	Banksia_fraseri:12.951):5.4211):3.9008	(((((Banksia_foliosissima:11.258	((Banksia_nobilis_subsp_nobilis:5.0627	(Banksia_nobilis_subsp_fragrans:0.79672	Banksia_stuposa:0.79672):4.266):4.273	(Banksia_plumosa:1.8146	Banksia_pseudoplumosa:1.8146):7.5211):1.922):1.9432	Banksia_mucronulata:13.201):3.3715	(Banksia_splendida_subsp_macrocarpa:3.3106	Banksia_splendida_subsp_splendida:3.3106):13.262):1.6702	(Banksia_vestita:3.4371	Banksia_cynaroides:3.4371):14.806):0.72106	Banksia_mimica:18.964):3.3094):2.6128	(((Banksia_rufistylis:4.8235	Banksia_insulanemorecincta:4.8235):6.7051	((Banksia_platycarpa:5.3621	Banksia_fasciculata:5.3621):1.0434	Banksia_densa:6.4055):5.123):1.9754	Banksia_pallida:13.504):11.382):0.94111	((((((((Banksia_armata:2.1347
((Macadamia_integrifolia:57.263	(Hakea_victoria:2.4176	(Grevillea_renwickiana:0.089381	(Panopsis_costaricensis:0.0065632	Grevillea_scortechinii:0.0065632):0.082818):2.3282):54.846):18.69	(((((((((((Banksia_vestita:6.265	Banksia_cynaroides:6.265):7.5165	(Banksia_mucronulata:4.8875	(Banksia_foliosissima:3.8694	(Banksia_plumosa:0.44417	Banksia_pseudoplumosa:0.44417):3.4253):1.018):8.894):0.3558	(((Banksia_biterax:3.9112	Banksia_formosa:3.9112):6.8793	Banksia_epimicta:10.791):1.8855	((((Banksia_platycarpa:2.5642	Banksia_densa:2.5642):1.6042	Banksia_fasciculata:4.1684):2.4615	(Banksia_rufistylis:0.12202	Banksia_insulanemorecincta:0.12202):6.5079):0.20753	Banksia_pallida:6.8374):5.8386):1.4613):1.4617	(((Banksia_undata:10.532	Banksia_arborea:10.532):1.2636	((Banksia_carlinoides:7.9674	Banksia_tridentata:7.9674):3.0595	Banksia_fraseri:11.027):0.7686):0.017142	((Banksia_viscida:9.8198	((((Banksia_nana:0.36722	Banksia_proteiodes:0.36722):1.8902	Banksia_rufa:2.2574):2.7729	Banksia_kippistiana:5.0303):4.0347	(Banksia_bella:3.6702	(Banksia_borealis:1.9643	(Banksia_serratuloides_subsp_perissa:0.83516	Banksia_prionophylla:0.83516):1.1291):1.7059):5.3949):0.75467):1.5983	(Banksia_nobilis_subsp_nobilis:6.0888	(Banksia_nobilis_subsp_fragrans:0.90195	Banksia_stuposa:0.90195):5.1869):5.3292):0.39467):3.7863):1.0738	((((Banksia_squarrosa_subsp_squarrosa:2.8028	((Banksia_polycephala:0.56537	Banksia_subpinnatifida_var_imberbis:0.56537):0.11343	Banksia_subpinnatifida_var_subpinnatifida:0.67881):2.124):0.55863	Banksia_squarrosa_subsp_argillacea:3.3614):7.9949	((Banksia_echinata:0.47676	Banksia_wonganensis:0.47676):9.3529	(((Banksia_sessilis_var_sessilis:2.103	Banksia_sessilis_var_cordata:2.103):0.77601	Banksia_hewardiana:2.879):2.2206	Banksia_strictifolia:5.0996):4.7301):1.5267):4.182	(((Banksia_bipinnatifida:10.746	(Banksia_purdieana:8.2117
(((((((Banksia_concinna:12.981	Banksia_serra:12.981):11.857	(Banksia_epimicta:21.285	(((((Banksia_dallaneyi:9.9249	(Banksia_nivea_subsp_fuliginosa:4.1537	(Banksia_arctotidis:3.8388	((Banksia_nivea_subsp_nivea:2.0523	Banksia_tortifolia:2.0523):1.2668	Banksia_brunnea:3.3191):0.51966):0.31491):5.7712):0.40593	(Banksia_obovata:4.6716	Banksia_stenoprion:4.6716):5.6592):6.66	(((Banksia_rufistylis:6.3588	Banksia_insulanemorecincta:6.3588):3.9398	((Banksia_platycarpa:0.11458	Banksia_densa:0.11458):6.9295	Banksia_fasciculata:7.0441):3.2545):5.696	Banksia_pallida:15.995):0.99622):1.4609	((((((Banksia_heliantha:7.2369	Banksia_corvijuga:7.2369):4.6147	Banksia_idiogenes:11.852):0.44631	((Banksia_splendida_subsp_macrocarpa:0.047001	Banksia_splendida_subsp_splendida:0.047001):9.6598	(Banksia_bella:6.0452	Banksia_mimica:6.0452):3.6617):2.5911):2.3979	(((((Banksia_calophylla:6.4337	Banksia_porrecta:6.4337):1.8964	((Banksia_proteiodes:3.2915	Banksia_rufa:3.2915):0.009987	Banksia_kippistiana:3.3015):5.0286):1.4127	Banksia_comosa:9.7428):1.5097	Banksia_undata:11.252):1.8957	(Banksia_glaucifolia:11.044	((((Banksia_fraseri:3.1576	(Banksia_tridentata:1.7167	Banksia_carlinoides:1.7167):1.4409):2.7297	Banksia_ionthocarpa:5.8873):3.7131	(Banksia_arborea:8.1052	Banksia_viscida:8.1052):1.4952):0.84809	(Banksia_serratuloides_subsp_perissa:0.62988	(Banksia_prionophylla:0.44657	Banksia_borealis:0.44657):0.18331):9.8186):0.59598):2.1038):1.5475):0.97349	(Banksia_vestita:1.7673	Banksia_cynaroides:1.7673):13.902):2.3409	((Banksia_cirsioides:3.6642	Banksia_armata:3.6642):12.859	((((Banksia_bipinnatifida:10.048	(Banksia_meganotia:6.6728	Banksia_shuttleworthiana:6.6728):3.3754):1.1638	(((Banksia_purdieana:4.4203	Banksia_obtusa:4.4203):1.9254
((Musgravea_heterophylla:64.52	(((Grevillea_scortechinii:0.39441	Grevillea_renwickiana:0.39441):3.1241	(Panopsis_costaricensis:0.55725	Hakea_victoria:0.55725):2.9612):34.151	Macadamia_integrifolia:37.67):26.85):10.455	(((((Banksia_baxteri:12.908	Banksia_speciosa:12.908):4.3247	Banksia_coccinea:17.233):7.9664	(((((((((Banksia_armata:4.3795	Banksia_cirsioides:4.3795):5.1352	(((Banksia_echinata:1.1383	Banksia_wonganensis:1.1383):2.2891	((Banksia_hewardiana:0.9464	Banksia_strictifolia:0.9464):1.3042	(Banksia_sessilis_var_cordata:0.90766	Banksia_sessilis_var_sessilis:0.90766):1.3429):1.1769):3.5851	((Banksia_subpinnatifida_var_imberbis:0.77694	(Banksia_polycephala:0.28635	Banksia_subpinnatifida_var_subpinnatifida:0.28635):0.4906):1.1792	(Banksia_squarrosa_subsp_argillacea:1.8854	Banksia_squarrosa_subsp_squarrosa:1.8854):0.070741):5.0564):2.5022):0.15271	(Banksia_catoglypta:2.3988	((Banksia_alliacea:1.9627	((Banksia_pteridifolia:0.56161	Banksia_octotriginta:0.56161):1.3364	(Banksia_fililoba:0.78	Banksia_drummondii:0.78):1.118):0.064655):0.25486	((Banksia_shanklandiorum:1.3386	Banksia_lepidorhiza:1.3386):0.54623	Banksia_pellaeifolia:1.8849):0.33269):0.18128):7.2686):4.8354	(Banksia_columnaris:0.15811	Banksia_purdieana:0.15811):14.345):0.26772	(((Banksia_meganotia:2.4982	Banksia_shuttleworthiana:2.4982):10.461	Banksia_obtusa:12.959):0.18576	Banksia_bipinnatifida:13.145):1.626):1.7405	(Banksia_vestita:5.0195	Banksia_cynaroides:5.0195):11.491):0.10694	((((((Banksia_corvijuga:3.284	Banksia_heliantha:3.284):3.475	Banksia_idiogenes:6.7589):2.326	Banksia_undata:9.0849):3.5863	((Banksia_dallaneyi:7.8861	(Banksia_obovata:2.7817	Banksia_stenoprion:2.7817):5.1044):1.4156	((Banksia_tortifolia:1.8535	Banksia_nivea_subsp_nivea:1.8535):3.5977	(Banksia_brunnea:4.6168	(Banksia_nivea_subsp_fuliginosa:3.2528
(((((Grevillea_scortechinii:7.3075	(Panopsis_costaricensis:6.934	Hakea_victoria:6.934):0.37348):0.40898	Grevillea_renwickiana:7.7165):47.875	Macadamia_integrifolia:55.591):9.9442	Musgravea_heterophylla:65.535):11.374	(((((Banksia_baxteri:16.565	Banksia_speciosa:16.565):20.066	Banksia_coccinea:36.631):0.42612	(((((Banksia_bipinnatifida:14.232	(Banksia_purdieana:12.676	(Banksia_obtusa:11.245	(Banksia_meganotia:4.9309	Banksia_shuttleworthiana:4.9309):6.3136):1.4313):1.5564):6.2904	(((Banksia_echinata:0.20774	Banksia_wonganensis:0.20774):16.155	((Banksia_strictifolia:4.9061	Banksia_hewardiana:4.9061):6.0596	(Banksia_sessilis_var_cordata:4.8984	Banksia_sessilis_var_sessilis:4.8984):6.0673):5.3966):3.0866	((Banksia_polycephala:3.6889	Banksia_squarrosa_subsp_squarrosa:3.6889):3.707	((Banksia_subpinnatifida_var_subpinnatifida:5.2301	Banksia_subpinnatifida_var_imberbis:5.2301):1.7497	Banksia_squarrosa_subsp_argillacea:6.9798):0.41612):12.053):1.0736):0.18564	(((Banksia_cirsioides:0.95337	Banksia_columnaris:0.95337):3.8277	Banksia_armata:4.781):13.023	((Banksia_catoglypta:8.8292	(((Banksia_pteridifolia:0.31066	Banksia_octotriginta:0.31066):1.1076	(Banksia_lepidorhiza:1.1692	Banksia_pellaeifolia:1.1692):0.24906):4.7728	(Banksia_shanklandiorum:3.68	Banksia_alliacea:3.68):2.5111):2.6381):3.6342	(Banksia_fililoba:0.24514	Banksia_drummondii:0.24514):12.218):5.3402):2.9045):7.5838	((((Banksia_mimica:11.762	((Banksia_splendida_subsp_splendida:1.7528	Banksia_splendida_subsp_macrocarpa:1.7528):1.8026	Banksia_proteiodes:3.5554):8.2071):11.302	((Banksia_vestita:7.7737	Banksia_cynaroides:7.7737):10.811	(((((Banksia_falcata:3.1785	Banksia_anatona:3.1785):2.7541	(Banksia_tenuis_var_reptans:1.9899	Banksia_tenuis_var_tenuifolia:1.9899):3.9426):3.8199	Banksia_prolata:9.7525):2.3918	Banksia_viscida:12.144):6.3198	(((Banksia_dallaneyi:10.602
(((Musgravea_heterophylla:16.205	Macadamia_integrifolia:16.205):42.809	((((((((((Banksia_fililoba:0.32514	Banksia_drummondii:0.32514):1.7617	(Banksia_catoglypta:1.9433	Banksia_lepidorhiza:1.9433):0.14346):0.94803	Banksia_shanklandiorum:3.0348):0.42593	(Banksia_pteridifolia:1.9095	((Banksia_pellaeifolia:0.89663	Banksia_octotriginta:0.89663):0.33252	Banksia_alliacea:1.2292):0.68032):1.5513):12.948	((Banksia_viscida:9.9482	(Banksia_shuttleworthiana:9.6696	(Banksia_meganotia:9.4361	((Banksia_obtusa:8.8313	Banksia_bipinnatifida:8.8313):0.41312	(((Banksia_falcata:6.3782	Banksia_anatona:6.3782):1.2305	(Banksia_tenuis_var_tenuifolia:2.7178	Banksia_tenuis_var_reptans:2.7178):4.8909):0.35465	Banksia_prolata:7.9633):1.281):0.19174):0.23349):0.27859):6.3058	(((Banksia_echinata:2.3698	Banksia_wonganensis:2.3698):5.7809	(Banksia_strictifolia:3.6231	((Banksia_hewardiana:0.76709	Banksia_sessilis_var_cordata:0.76709):0.58715	Banksia_sessilis_var_sessilis:1.3542):2.2688):4.5276):4.3309	(Banksia_polycephala:5.6434	((Banksia_subpinnatifida_var_subpinnatifida:2.8948	Banksia_squarrosa_subsp_argillacea:2.8948):1.1429	(Banksia_squarrosa_subsp_squarrosa:0.14585	Banksia_subpinnatifida_var_imberbis:0.14585):3.8918):1.6057):6.8382):3.7724):0.15511):2.1186	(Banksia_purdieana:2.8106	(Banksia_armata:2.1961	Banksia_cirsioides:2.1961):0.61447):15.717):1.2272	(((((Banksia_pallida:6.1872	Banksia_fuscobractea:6.1872):4.6865	((Banksia_rufistylis:6.8957	Banksia_insulanemorecincta:6.8957):1.3641	(Banksia_fasciculata:4.5623	(Banksia_densa:0.48593	(Banksia_columnaris:0.37054	Banksia_platycarpa:0.37054):0.11538):4.0764):3.6975):2.614):2.4031	(Banksia_mimica:12.911	(((Banksia_foliosissima:5.4646	(Banksia_mucronulata:4.4312	((Banksia_biterax:2.1184	Banksia_formosa:2.1184):1.9282	(Banksia_pseudoplumosa:2.1676	Banksia_plumosa:2.1676):1.8789):0.3846):1.0334):2.0953
(((((((((((((((Banksia_nobilis_subsp_nobilis:6.9036	(Banksia_nobilis_subsp_fragrans:0.24773	Banksia_stuposa:0.24773):6.6559):3.285	Banksia_comosa:10.189):0.33283	(Banksia_formosa:5.3883	Banksia_biterax:5.3883):5.1331):1.4601	((Banksia_foliosissima:6.1191	(Banksia_bella:0.22488	Banksia_mucronulata:0.22488):5.8942):4.0036	(Banksia_pseudoplumosa:3.2262	Banksia_plumosa:3.2262):6.8964):1.8589):0.30549	Banksia_proteiodes:12.287):3.0942	Banksia_idiogenes:15.381):1.2039	((((Banksia_anatona:11.273	Banksia_falcata:11.273):0.776	((Banksia_tenuis_var_tenuifolia:2.587	Banksia_tenuis_var_reptans:2.587):1.936	Banksia_prolata:4.5229):7.526):1.208	(Banksia_splendida_subsp_macrocarpa:0.64894	Banksia_splendida_subsp_splendida:0.64894):12.608):2.797	(Banksia_columnaris:13.961	((Banksia_porrecta:2.8469	Banksia_calophylla:2.8469):7.3069	((Banksia_ionthocarpa:3.0573	Banksia_glaucifolia:3.0573):6.6888	(Banksia_corvijuga:1.1913	Banksia_heliantha:1.1913):8.5548):0.40778):3.8069):2.0932):0.53117):1.2542	(Banksia_pallida:12.561	((Banksia_rufistylis:1.2428	(Banksia_insulanemorecincta:1.1177	Banksia_fuscobractea:1.1177):0.12506):10.856	((Banksia_densa:0.29692	Banksia_platycarpa:0.29692):5.1963	Banksia_fasciculata:5.4933):6.606):0.46215):5.278):0.1251	(((Banksia_epimicta:11.371	((Banksia_borealis:5.7309	Banksia_serratuloides_subsp_perissa:5.7309):4.2079	Banksia_prionophylla:9.9388):1.4326):0.46536	(((Banksia_carlinoides:4.834	Banksia_tridentata:4.834):1.4842	Banksia_fraseri:6.3182):5.3949	(Banksia_rufa:4.797	Banksia_kippistiana:4.797):6.9162):0.12365):5.7022	(Banksia_arborea:7.8296	Banksia_undata:7.8296):9.7094):0.42547):3.9354	(((Banksia_mimica:17.934	(Banksia_vestita:2.4612	Banksia_cynaroides:2.4612):15.473):0.99767	(((Banksia_obovata:0.35799	Banksia_stenoprion:0.35799):10.765
((((Grevillea_renwickiana:2.9354	(Panopsis_costaricensis:2.4666	Hakea_victoria:2.4666):0.46881):5.3353	Grevillea_scortechinii:8.2707):63.117	(Musgravea_heterophylla:58.079	(((((Banksia_coccinea:23.489	(Banksia_baxteri:8.114	Banksia_speciosa:8.114):15.375):7.1577	(((Banksia_subulata:15.487	Banksia_attenuata:15.487):6.5906	(Banksia_candolleana:12.159	(((Banksia_ashbyi:7.0759	Banksia_sceptrum:7.0759):0.79353	Banksia_lindleyana:7.8695):0.057183	((Banksia_hookeriana:4.6142	Banksia_prionotes:4.6142):1.3732	(Banksia_burdettii:1.8596	(Banksia_menziesii:1.4522	Banksia_victoriae:1.4522):0.40735):4.1278):1.9393):4.2326):9.9187):1.4652	(Banksia_elegans:18.782	(Banksia_cuneata:1.9569	(Banksia_ilicifolia:0.43468	Banksia_oligantha:0.43468):1.5222):16.825):4.7614):7.1035):6.4885	((Banksia_glaucifolia:24.496	((((Banksia_pseudoplumosa:3.8955	Banksia_plumosa:3.8955):8.2493	(((Banksia_nobilis_subsp_nobilis:3.7381	Banksia_proteiodes:3.7381):6.7801	(Banksia_columnaris:6.7544	(Banksia_nobilis_subsp_fragrans:0.30449	Banksia_stuposa:0.30449):6.4499):3.7638):1.0513	((Banksia_comosa:5.1928	Banksia_mucronulata:5.1928):5.9145	(Banksia_formosa:6.6556	Banksia_biterax:6.6556):4.4517):0.4622):0.57526):0.34415	Banksia_foliosissima:12.489):8.2717	(Banksia_undata:19.168	(Banksia_concinna:4.0209	Banksia_serra:4.0209):15.147):1.5923):3.7357):1.8589	(((Banksia_idiogenes:16.505	Banksia_mimica:16.505):4.3409	((((Banksia_bipinnatifida:10.702	Banksia_obtusa:10.702):3.939	((Banksia_meganotia:11.933	Banksia_shuttleworthiana:11.933):1.8883	((Banksia_viscida:11.842	Banksia_bella:11.842):0.34481	(((Banksia_anatona:6.4589	Banksia_falcata:6.4589):2.9941	(Banksia_tenuis_var_tenuifolia:0.49404
((Musgravea_heterophylla:68.133	((Panopsis_costaricensis:4.1665	((Grevillea_scortechinii:0.28808	Grevillea_renwickiana:0.28808):2.6304	Hakea_victoria:2.9184):1.248):40.663	Macadamia_integrifolia:44.83):23.303):8.6434	((((Banksia_coccinea:19.126	(Banksia_baxteri:7.2011	Banksia_speciosa:7.2011):11.925):5.8032	((((Banksia_subulata:11.263	Banksia_attenuata:11.263):1.0372	(Banksia_candolleana:10.884	(((((Banksia_hookeriana:0.95341	Banksia_prionotes:0.95341):1.4999	(Banksia_victoriae:1.8054	Banksia_burdettii:1.8054):0.64794):0.56916	Banksia_menziesii:3.0225):1.8584	Banksia_lindleyana:4.8808):2.8964	(Banksia_ashbyi:2.5439	Banksia_sceptrum:2.5439):5.2333):3.1066):1.4168):1.8169	(Banksia_elegans:13.64	(Banksia_cuneata:3.0934	(Banksia_ilicifolia:0.0084986	Banksia_oligantha:0.0084986):3.0849):10.547):0.47723):7.362	(((((((Banksia_insulanemorecincta:2.6059	Banksia_rufistylis:2.6059):5.1281	((Banksia_densa:2.2298	Banksia_platycarpa:2.2298):4.547	Banksia_fasciculata:6.7768):0.95714):2.2667	Banksia_pallida:10.001):2.2159	(((Banksia_concinna:5.6576	Banksia_serra:5.6576):5.354	(((Banksia_calophylla:4.4553	Banksia_porrecta:4.4553):2.2435	Banksia_epimicta:6.6988):3.9369	((Banksia_splendida_subsp_macrocarpa:0.5514	Banksia_splendida_subsp_splendida:0.5514):7.9192	(((Banksia_borealis:2.0933	Banksia_prionophylla:2.0933):0.048377	Banksia_serratuloides_subsp_perissa:2.1417):6.0074	(((Banksia_tridentata:2.1123	Banksia_carlinoides:2.1123):2.8355	Banksia_fraseri:4.9478):2.4985	(Banksia_rufa:2.9789	Banksia_kippistiana:2.9789):4.4674):0.70281):0.32146):2.1651):0.37592):0.88282	((Banksia_bella:4.4004	(Banksia_ionthocarpa:4.0417	Banksia_glaucifolia:4.0417):0.35863):6.5264	Banksia_fuscobractea:10.927):0.96768):0.32209):1.3852	(((((Banksia_tortifolia:2.4189
((((((Banksia_coccinea:22.279	(Banksia_baxteri:10.807	Banksia_speciosa:10.807):11.472):3.515	((Banksia_elegans:14.478	(Banksia_cuneata:2.7453	(Banksia_ilicifolia:0.063631	Banksia_oligantha:0.063631):2.6817):11.733):10.766	((Banksia_candolleana:13.169	(((Banksia_ashbyi:4.35	Banksia_sceptrum:4.35):1.7253	((Banksia_hookeriana:1.7641	Banksia_prionotes:1.7641):0.39157	(Banksia_victoriae:0.7842	(Banksia_burdettii:0.44182	Banksia_menziesii:0.44182):0.34239):1.3715):3.9196):1.7147	Banksia_lindleyana:7.79):5.3785):7.1901	(Banksia_attenuata:17.779	Banksia_subulata:17.779):2.5797):4.8852):0.55024):2.4697	(((((Banksia_concinna:13.674	Banksia_serra:13.674):5.6056	(((Banksia_glaucifolia:11.368	(((Banksia_foliosissima:8.1878	(Banksia_plumosa:1.0391	Banksia_pseudoplumosa:1.0391):7.1487):1.8856	(((Banksia_nobilis_subsp_fragrans:0.035282	Banksia_stuposa:0.035282):4.0792	Banksia_nobilis_subsp_nobilis:4.1145):3.8277	Banksia_mucronulata:7.9423):2.1312):0.81665	(Banksia_formosa:5.3551	(Banksia_biterax:5.0526	Banksia_proteiodes:5.0526):0.30245):5.535):0.47819):4.3164	(((Banksia_strictifolia:4.2669	(Banksia_hewardiana:3.1211	(Banksia_sessilis_var_cordata:0.24136	Banksia_sessilis_var_sessilis:0.24136):2.8797):1.1459):6.8595	(Banksia_echinata:0.40682	Banksia_wonganensis:0.40682):10.72):2.5107	((Banksia_subpinnatifida_var_subpinnatifida:3.0181	Banksia_squarrosa_subsp_argillacea:3.0181):0.16272	(Banksia_polycephala:2.3281	(Banksia_subpinnatifida_var_imberbis:0.96561	Banksia_squarrosa_subsp_squarrosa:0.96561):1.3625):0.85276):10.456):2.0476):2.3507	(Banksia_splendida_subsp_splendida:0.97482	Banksia_splendida_subsp_macrocarpa:0.97482):17.061):1.244):0.13519	(((Banksia_obovata:3.1407	Banksia_stenoprion:3.1407):4.9676	Banksia_dallaneyi:8.1083):1.489	((Banksia_nivea_subsp_fuliginosa:2.6069	Banksia_brunnea:2.6069):1.354	(Banksia_nivea_subsp_nivea:1.9933
(((((((((Banksia_obtusa:8.4529	(Banksia_shuttleworthiana:4.4667	Banksia_meganotia:4.4667):3.9862):0.4377	Banksia_bipinnatifida:8.8906):7.0759	(((Banksia_echinata:1.6461	Banksia_wonganensis:1.6461):5.5733	((Banksia_sessilis_var_sessilis:0.56512	Banksia_sessilis_var_cordata:0.56512):5.3662	(Banksia_hewardiana:3.8766	Banksia_strictifolia:3.8766):2.0547):1.2881):2.5588	(Banksia_squarrosa_subsp_argillacea:5.5038	((Banksia_subpinnatifida_var_imberbis:2.7328	(Banksia_squarrosa_subsp_squarrosa:0.94884	Banksia_polycephala:0.94884):1.784):2.2168	Banksia_subpinnatifida_var_subpinnatifida:4.9496):0.55416):4.2744):6.1883):0.096325	((((Banksia_foliosissima:11.761	(((Banksia_nobilis_subsp_fragrans:0.58533	Banksia_stuposa:0.58533):3.9517	Banksia_nobilis_subsp_nobilis:4.537):2.112	((Banksia_biterax:1.8003	Banksia_formosa:1.8003):3.4352	((Banksia_pseudoplumosa:0.16241	Banksia_plumosa:0.16241):5.0539	(Banksia_mucronulata:4.2385	(Banksia_proteiodes:1.8966	Banksia_nana:1.8966):2.342):0.97778):0.019206):1.4135):5.1121):1.0472	(((Banksia_obovata:0.52417	Banksia_stenoprion:0.52417):8.1457	(Banksia_nivea_subsp_fuliginosa:5.3744	(((Banksia_tortifolia:0.12913	Banksia_nivea_subsp_nivea:0.12913):0.3846	Banksia_arctotidis:0.51372):4.3048	Banksia_brunnea:4.8185):0.55591):3.2954):1.1131	Banksia_dallaneyi:9.7829):3.0253):1.1977	((((Banksia_arborea:7.6247	((Banksia_rufa:1.1454	Banksia_kippistiana:1.1454):2.2396	((Banksia_prionophylla:1.0665	Banksia_serratuloides_subsp_perissa:1.0665):0.45621	Banksia_borealis:1.5228):1.8622):4.2397):0.31645	((((Banksia_tridentata:3.9937	Banksia_carlinoides:3.9937):2.168	Banksia_fraseri:6.1617):1.2235	((Banksia_ionthocarpa:0.18562	Banksia_bella:0.18562):4.3727	Banksia_comosa:4.5583):2.8269):0.014271	(Banksia_calophylla:5.0897	Banksia_porrecta:5.0897):2.3098):0.54164):2.2478	((Banksia_splendida_subsp_macrocarpa:1.8965	Banksia_splendida_subsp_splendida:1.8965):4.1166
((((((((((Banksia_fasciculata:5.5901	(Banksia_platycarpa:2.8294	Banksia_densa:2.8294):2.7606):2.5444	(Banksia_insulanemorecincta:3.9942	(Banksia_fuscobractea:2.3721	Banksia_rufistylis:2.3721):1.6221):4.1403):2.0458	Banksia_pallida:10.18):11.416	(((Banksia_corvijuga:4.4649	Banksia_heliantha:4.4649):11.387	((Banksia_foliosissima:9.9632	(((Banksia_columnaris:0.13955	Banksia_pseudoplumosa:0.13955):2.5734	Banksia_plumosa:2.7129):5.7255	(Banksia_mucronulata:7.4515	((Banksia_nobilis_subsp_fragrans:0.24626	Banksia_stuposa:0.24626):5.8846	Banksia_nobilis_subsp_nobilis:6.1309):1.3206):0.98694):1.5248):1.0279	(Banksia_formosa:5.5445	Banksia_biterax:5.5445):5.4466):4.8607):0.61214	((((Banksia_obovata:0.18159	Banksia_stenoprion:0.18159):7.2791	Banksia_dallaneyi:7.4607):5.0038	(((Banksia_tortifolia:0.40075	Banksia_arctotidis:0.40075):0.78464	(Banksia_nivea_subsp_nivea:0.69139	Banksia_brunnea:0.69139):0.494):5.7473	Banksia_nivea_subsp_fuliginosa:6.9327):5.5318):0.40461	(Banksia_ionthocarpa:8.3162	Banksia_mimica:8.3162):4.5528):3.5949):5.1322):0.025309	((((Banksia_concinna:11.174	Banksia_serra:11.174):5.2781	((Banksia_splendida_subsp_macrocarpa:1.6948	Banksia_splendida_subsp_splendida:1.6948):14.419	(Banksia_vestita:2.5769	Banksia_cynaroides:2.5769):13.537):0.33791):0.73271	((((((Banksia_strictifolia:3.4967	((Banksia_sessilis_var_cordata:0.058001	Banksia_sessilis_var_sessilis:0.058001):2.2726	Banksia_hewardiana:2.3306):1.166):6.4557	(Banksia_echinata:1.1398	Banksia_wonganensis:1.1398):8.8127):1.0146	((Banksia_squarrosa_subsp_squarrosa:1.7417	((Banksia_subpinnatifida_var_subpinnatifida:0.05914	Banksia_subpinnatifida_var_imberbis:0.05914):1.1979	Banksia_polycephala:1.2571):0.4846):5.3684	Banksia_squarrosa_subsp_argillacea:7.1101):3.857):1.6943	((((Banksia_fililoba:3.0582	Banksia_drummondii:3.0582):2.0044	((Banksia_octotriginta:0.32508	Banksia_pteridifolia:0.32508):0.56743
(Macadamia_integrifolia:76.746	((Musgravea_heterophylla:62.986	(((((Banksia_laevigata_subsp_laevigata:18.233	((Banksia_audax:2.6272	Banksia_benthamiana:2.6272):11.229	Banksia_laevigata_subsp_fuscolutea:13.857):4.376):7.6038	(((((Banksia_aemula:1.3444	Banksia_serrata:1.3444):1.6927	Banksia_ornata:3.0372):5.8011	((Banksia_blechnifolia:1.8492	(Banksia_goodii:1.1021	Banksia_repens:1.1021):0.74704):1.3502	Banksia_gardneri_var_gardneri:3.1994):5.6389):5.3243	((Banksia_petiolaris:5.227	Banksia_gardneri_var_bevidentata:5.227):4.0012	(Banksia_gardneri_var_hiemalis:7.2686	Banksia_chamaephyton:7.2686):1.9596):4.9344):3.5564	((Banksia_elderiana:15.493	(Banksia_baueri:2.7573	Banksia_lullfitzii:2.7573):12.736):1.7946	((Banksia_lemanniana:2.4925	Banksia_aculeata:2.4925):0.44355	Banksia_caleyi:2.936):14.352):0.43128):8.1174):5.98	(((Banksia_epica:2.0748	Banksia_pilostylis:2.0748):0.11367	Banksia_media:2.1885):0.12875	Banksia_praemorsa:2.3172):29.499):7.8539	((((Banksia_subulata:22.483	Banksia_attenuata:22.483):1.6062	((Banksia_candolleana:17.304	(((Banksia_victoriae:3.6183	(((Banksia_hookeriana:0.98921	Banksia_prionotes:0.98921):1.2614	Banksia_burdettii:2.2507):0.22575	Banksia_menziesii:2.4764):1.1419):2.3385	(Banksia_ashbyi:1.9724	Banksia_sceptrum:1.9724):3.9844):0.86234	Banksia_lindleyana:6.8192):10.485):4.3947	((Banksia_cuneata:5.2713	(Banksia_ilicifolia:0.90971	Banksia_oligantha:0.90971):4.3616):11.859	Banksia_elegans:17.13):4.5681):2.3904):5.9326	((Banksia_baxteri:10.242	Banksia_speciosa:10.242):14.943	Banksia_coccinea:25.186):4.8356):1.1223	((((Banksia_bipinnatifida:17.032	(Banksia_obtusa:16.838	(Banksia_meganotia:10.639	Banksia_shuttleworthiana:10.639):6.199):0.19376):6.8394	(((Banksia_shanklandiorum:2.6461
((((Grevillea_renwickiana:4.4356	(Grevillea_scortechinii:1.8249	Hakea_victoria:1.8249):2.6107):9.7071	Panopsis_costaricensis:14.143):43.393	Macadamia_integrifolia:57.536):19.638	(Musgravea_heterophylla:63.171	((((((Banksia_audax:2.6129	Banksia_benthamiana:2.6129):11.907	(Banksia_laevigata_subsp_laevigata:8.8407	Banksia_laevigata_subsp_fuscolutea:8.8407):5.6797):5.1296	(((((Banksia_aemula:1.1036	Banksia_serrata:1.1036):2.1367	Banksia_ornata:3.2403):5.2897	(Banksia_gardneri_var_gardneri:7.0551	(Banksia_blechnifolia:3.0105	(Banksia_goodii:0.34422	Banksia_repens:0.34422):2.6663):4.0447):1.4749):9.0467	((Banksia_petiolaris:9.1993	Banksia_gardneri_var_bevidentata:9.1993):1.0683	(Banksia_chamaephyton:8.6	Banksia_gardneri_var_hiemalis:8.6):1.6676):7.3091):1.3577	(((Banksia_caleyi:1.9203	Banksia_aculeata:1.9203):0.94542	Banksia_lemanniana:2.8658):16.052	(Banksia_elderiana:9.7158	(Banksia_baueri:6.1557	Banksia_lullfitzii:6.1557):3.5601):9.2014):0.017138):0.71557):6.1528	((Banksia_epica:0.60571	Banksia_praemorsa:0.60571):2.836	(Banksia_media:1.6703	Banksia_pilostylis:1.6703):1.7714):22.361):10.582	(((((((Banksia_sessilis_var_sessilis:4.5996	Banksia_strictifolia:4.5996):0.18208	(Banksia_hewardiana:2.9556	Banksia_sessilis_var_cordata:2.9556):1.8261):4.9866	(Banksia_echinata:5.5777	Banksia_wonganensis:5.5777):4.1906):4.6755	(Banksia_squarrosa_subsp_squarrosa:4.5574	(Banksia_squarrosa_subsp_argillacea:2.8227	((Banksia_subpinnatifida_var_imberbis:0.041465	Banksia_subpinnatifida_var_subpinnatifida:0.041465):2.7528	Banksia_polycephala:2.7943):0.028477):1.7347):9.8863):6.8438	((((Banksia_lepidorhiza:7.2509	Banksia_catoglypta:7.2509):1.0523	(((Banksia_fililoba:0.18835	Banksia_drummondii:0.18835):4.5677	((Banksia_octotriginta:0.82642	Banksia_pellaeifolia:0.82642):3.5928	Banksia_shanklandiorum:4.4192):0.33686):1.9798	(Banksia_alliacea:3.0881
((Macadamia_integrifolia:54.371	(Musgravea_heterophylla:49.691	(((((((Banksia_candolleana:7.7803	(((((Banksia_hookeriana:0.67823	Banksia_prionotes:0.67823):2.1067	Banksia_victoriae:2.7849):1.3648	(Banksia_burdettii:0.35033	Banksia_menziesii:0.35033):3.7994):1.6491	(Banksia_ashbyi:2.1446	Banksia_sceptrum:2.1446):3.6542):0.21952	Banksia_lindleyana:6.0183):1.7619):1.6351	(Banksia_attenuata:7.732	Banksia_subulata:7.732):1.6833):4.2137	((Banksia_cuneata:5.4153	(Banksia_ilicifolia:0.055503	Banksia_oligantha:0.055503):5.3598):6.1733	Banksia_elegans:11.589):2.0404):4.3222	(Banksia_coccinea:16.413	(Banksia_baxteri:5.5276	Banksia_speciosa:5.5276):10.886):1.5379):9.6477	(((((((((Banksia_fasciculata:0.56651	Banksia_platycarpa:0.56651):2.7022	Banksia_densa:3.2687):0.9396	((Banksia_insulanemorecincta:0.56531	Banksia_rufistylis:0.56531):1.4078	Banksia_nana:1.9731):2.2352):1.9531	Banksia_pallida:6.1614):6.9113	((Banksia_rufa:8.856	((((Banksia_tridentata:2.0654	Banksia_carlinoides:2.0654):2.7898	Banksia_fraseri:4.8552):0.83478	((Banksia_porrecta:1.2529	Banksia_fuscobractea:1.2529):0.22144	Banksia_calophylla:1.4744):4.2156):3.1627	(Banksia_epimicta:7.5985	((Banksia_ionthocarpa:3.0317	Banksia_kippistiana:3.0317):4.2384	((Banksia_serratuloides_subsp_perissa:2.5475	Banksia_borealis:2.5475):0.029403	Banksia_prionophylla:2.5769):4.6933):0.32841):1.2542):0.0032863):2.1698	(Banksia_splendida_subsp_splendida:1.5593	Banksia_splendida_subsp_macrocarpa:1.5593):9.4665):2.0469):0.75239	((Banksia_heliantha:2.6334	Banksia_corvijuga:2.6334):9.2098	Banksia_idiogenes:11.843):1.9818):1.0239	((Banksia_concinna:5.3102	Banksia_serra:5.3102):5.878	(((Banksia_obovata:3.8182	Banksia_stenoprion:3.8182):3.835	(Banksia_nivea_subsp_fuliginosa:3.1572
((Macadamia_integrifolia:53.486	(Musgravea_heterophylla:46.889	((((((Banksia_baxteri:3.8721	Banksia_speciosa:3.8721):9.538	Banksia_coccinea:13.41):1.5136	(((Banksia_cuneata:1.1023	(Banksia_ilicifolia:0.072963	Banksia_oligantha:0.072963):1.0293):5.6327	Banksia_elegans:6.735):4.1349	((Banksia_attenuata:6.5654	Banksia_subulata:6.5654):2.9842	(Banksia_candolleana:8.6715	(((Banksia_ashbyi:3.8626	Banksia_sceptrum:3.8626):2.0916	Banksia_lindleyana:5.9542):0.023309	((Banksia_hookeriana:1.2398	Banksia_prionotes:1.2398):1.8874	(Banksia_burdettii:1.7609	(Banksia_victoriae:0.6749	Banksia_menziesii:0.6749):1.086):1.3663):2.8503):2.6939):0.87807):1.3204):4.0538):4.7318	((((Banksia_splendida_subsp_splendida:0.0099527	Banksia_splendida_subsp_macrocarpa:0.0099527):11.069	(Banksia_arborea:8.754	Banksia_undata:8.754):2.3246):0.9754	(((Banksia_mimica:8.728	((((Banksia_glaucifolia:4.9781	(Banksia_ionthocarpa:0.46776	Banksia_columnaris:0.46776):4.5103):1.0745	(Banksia_idiogenes:4.4388	(Banksia_corvijuga:0.25763	Banksia_heliantha:0.25763):4.1811):1.6138):0.67206	((((Banksia_fasciculata:0.25862	Banksia_proteiodes:0.25862):2.6424	(Banksia_densa:0.58338	Banksia_platycarpa:0.58338):2.3177):2.3813	((Banksia_insulanemorecincta:2.131	Banksia_rufistylis:2.131):2.6917	Banksia_nana:4.8227):0.45961):0.3556	Banksia_pallida:5.638):1.0867):1.2973	((((Banksia_foliosissima:6.4799	(Banksia_biterax:4.1748	Banksia_formosa:4.1748):2.305):0.020528	((Banksia_pseudoplumosa:0.62766	Banksia_plumosa:0.62766):4.7882	(((Banksia_nobilis_subsp_fragrans:0.58674	Banksia_stuposa:0.58674):3.0716	Banksia_nobilis_subsp_nobilis:3.6584):1.4704	(Banksia_mucronulata:0.15723	Banksia_bella:0.15723):4.9716):0.287):1.0846):0.1699	Banksia_epimicta:6.6703):0.63247
((Macadamia_integrifolia:53.547	(Musgravea_heterophylla:42.964	(((((Banksia_baxteri:8.4684	Banksia_speciosa:8.4684):7.6308	Banksia_coccinea:16.099):8.8522	((((((Banksia_biterax:5.6809	Banksia_formosa:5.6809):3.5669	((((Banksia_nobilis_subsp_fragrans:0.027536	Banksia_stuposa:0.027536):0.37087	Banksia_nobilis_subsp_nobilis:0.39841):5.7451	(Banksia_pseudoplumosa:2.5936	Banksia_plumosa:2.5936):3.5499):0.1957	((Banksia_nana:0.4361	Banksia_foliosissima:0.4361):1.9178	(Banksia_bella:0.57912	Banksia_mucronulata:0.57912):1.7747):3.9854):2.9085):1.7006	(Banksia_fuscobractea:10.321	(((Banksia_rufistylis:4.9857	Banksia_insulanemorecincta:4.9857):4.5998	((Banksia_densa:0.062687	Banksia_platycarpa:0.062687):4.1237	Banksia_fasciculata:4.1864):5.3991):0.69191	Banksia_pallida:10.277):0.04391):0.62709):0.54857	(Banksia_calophylla:4.2603	Banksia_porrecta:4.2603):7.2366):3.1883	(((((Banksia_vestita:1.4744	Banksia_cynaroides:1.4744):9.9051	((((Banksia_dallaneyi:4.9224	(Banksia_brunnea:2.291	(((Banksia_nivea_subsp_nivea:0.012676	Banksia_tortifolia:0.012676):1.1914	Banksia_arctotidis:1.2041):0.3319	Banksia_nivea_subsp_fuliginosa:1.536):0.75504):2.6313):2.0751	(Banksia_obovata:1.3403	Banksia_stenoprion:1.3403):5.6571):1.3602	(Banksia_corvijuga:0.3718	Banksia_heliantha:0.3718):7.9858):1.2238	Banksia_mimica:9.5813):1.7982):0.14526	((((Banksia_ionthocarpa:3.4294	Banksia_glaucifolia:3.4294):5.5365	(Banksia_fraseri:5.5933	(Banksia_carlinoides:2.6589	Banksia_tridentata:2.6589):2.9344):3.3726):0.82307	((Banksia_arborea:6.9778	Banksia_undata:6.9778):1.6408	Banksia_comosa:8.6186):1.1703):1.0456	(((((Banksia_rufa:2.8578	(Banksia_kippistiana:1.6172	Banksia_columnaris:1.6172):1.2406):3.2958	(Banksia_splendida_subsp_splendida:0.64726
((((((((Banksia_audax:1.8076	Banksia_benthamiana:1.8076):3.5058	(Banksia_laevigata_subsp_fuscolutea:3.2288	Banksia_laevigata_subsp_laevigata:3.2288):2.0846):8.121	(((Banksia_elderiana:5.4803	(Banksia_baueri:1.234	Banksia_lullfitzii:1.234):4.2464):4.8227	((Banksia_aculeata:1.5585	Banksia_lemanniana:1.5585):2.4223	Banksia_caleyi:3.9807):6.3223):0.4638	(((Banksia_petiolaris:5.7568	Banksia_chamaephyton:5.7568):1.14	(Banksia_gardneri_var_bevidentata:5.014	Banksia_gardneri_var_hiemalis:5.014):1.8828):2.4906	((Banksia_gardneri_var_gardneri:3.6177	((Banksia_repens:1.4374	Banksia_blechnifolia:1.4374):0.23018	Banksia_goodii:1.6676):1.9501):1.7294	((Banksia_aemula:0.20273	Banksia_serrata:0.20273):2.4847	Banksia_ornata:2.6874):2.6597):4.0402):1.3795):2.6676):4.0762	(Banksia_pilostylis:7.6201	((Banksia_media:1.0489	Banksia_praemorsa:1.0489):1.7659	Banksia_epica:2.8148):4.8052):9.8905):12.84	(((((Banksia_cuneata:4.3517	(Banksia_ilicifolia:0.70223	Banksia_oligantha:0.70223):3.6495):17.356	Banksia_elegans:21.707):0.00020894	(((Banksia_proteiodes:13.415	Banksia_attenuata:13.415):4.2684	Banksia_subulata:17.684):2.0716	(Banksia_candolleana:13.598	(((((Banksia_menziesii:0.61454	Banksia_burdettii:0.61454):0.80709	Banksia_victoriae:1.4216):2.2277	(Banksia_hookeriana:1.6397	Banksia_prionotes:1.6397):2.0096):4.0749	Banksia_lindleyana:7.7242):0.12123	(Banksia_ashbyi:4.7564	Banksia_sceptrum:4.7564):3.089):5.7521):6.1578):1.9523):2.9491	(Banksia_viscida:20.901	((((Banksia_pallida:10.73	((Banksia_fasciculata:5.4214	(Banksia_densa:2.0469	Banksia_platycarpa:2.0469):3.3745):4.0707	(((Banksia_columnaris:0.20574	Banksia_rufistylis:0.20574):0.24831	Banksia_fuscobractea:0.45406):2.6751	Banksia_insulanemorecincta:3.1291):6.363):1.2378):8.6102
((((((((Banksia_cuneata:5.7275	(Banksia_ilicifolia:4.2468	Banksia_oligantha:4.2468):1.4807):9.6967	Banksia_elegans:15.424):8.1844	(Banksia_subulata:21.942	(Banksia_attenuata:18.144	(Banksia_candolleana:12.029	((Banksia_lindleyana:5.8673	(Banksia_victoriae:2.6217	(((Banksia_prionotes:0.5363	Banksia_hookeriana:0.5363):0.54972	Banksia_menziesii:1.086):0.79292	Banksia_burdettii:1.8789):0.74277):3.2456):0.59285	(Banksia_ashbyi:4.9958	Banksia_sceptrum:4.9958):1.4644):5.5684):6.1152):3.7982):1.6666):7.9295	((Banksia_baxteri:15.166	Banksia_speciosa:15.166):13.402	Banksia_coccinea:28.568):2.9698):2.0281	(((Banksia_mimica:15.907	(((Banksia_heliantha:8.6858	Banksia_idiogenes:8.6858):2.2887	(Banksia_vestita:1.9342	Banksia_cynaroides:1.9342):9.0403):0.4202	((Banksia_brunnea:3.1524	((Banksia_nivea_subsp_nivea:0.83444	(Banksia_tortifolia:0.15456	Banksia_arctotidis:0.15456):0.67988):2.0809	Banksia_nivea_subsp_fuliginosa:2.9154):0.23702):3.1554	((Banksia_stenoprion:1.098	Banksia_obovata:1.098):2.8016	Banksia_dallaneyi:3.8996):2.4081):5.0869):4.5118):4.8371	Banksia_viscida:20.744):0.37205	((((Banksia_kippistiana:3.8764	Banksia_rufa:3.8764):15.296	((Banksia_epimicta:11.481	((Banksia_splendida_subsp_splendida:1.9481	Banksia_splendida_subsp_macrocarpa:1.9481):9.1874	(((Banksia_comosa:4.734	(Banksia_arborea:2.2621	Banksia_undata:2.2621):2.4719):0.13586	Banksia_proteiodes:4.8699):4.1704	(Banksia_glaucifolia:7.5768	(((Banksia_borealis:0.91552	Banksia_prionophylla:0.91552):0.10126	Banksia_serratuloides_subsp_perissa:1.0168):3.6785	Banksia_ionthocarpa:4.6953):2.8815):1.4635):2.0952):0.34545):1.1467	(Banksia_fraseri:12.046	(Banksia_carlinoides:8.3449	Banksia_tridentata:8.3449):3.7014):0.58137):6.5446):0.80799	(((((Banksia_echinata:0.74632
((((((((Banksia_audax:5.5132	Banksia_benthamiana:5.5132):8.173	(Banksia_laevigata_subsp_fuscolutea:13.102	Banksia_laevigata_subsp_laevigata:13.102):0.58425):5.9766	(((Banksia_lemanniana:2.7524	Banksia_caleyi:2.7524):1.2753	Banksia_aculeata:4.0277):10.137	(((Banksia_baueri:5.0714	Banksia_lullfitzii:5.0714):3.1146	Banksia_elderiana:8.186):5.278	((((Banksia_aemula:1.6877	Banksia_serrata:1.6877):0.77128	Banksia_ornata:2.459):5.1227	(Banksia_gardneri_var_gardneri:5.903	(Banksia_blechnifolia:2.7292	(Banksia_goodii:2.2139	Banksia_repens:2.2139):0.51525):3.1739):1.6787):3.33	(Banksia_chamaephyton:10.641	(Banksia_petiolaris:9.7267	(Banksia_gardneri_var_bevidentata:8.1282	Banksia_gardneri_var_hiemalis:8.1282):1.5985):0.91482):0.27017):2.5523):0.70094):5.4979):3.8194	(Banksia_pilostylis:2.4386	((Banksia_media:0.2521	Banksia_praemorsa:0.2521):0.081373	Banksia_epica:0.33347):2.1052):21.044):9.9123	(((((((Banksia_vestita:6.9319	Banksia_cynaroides:6.9319):8.555	(((Banksia_ionthocarpa:3.7385	Banksia_bella:3.7385):9.7616	(Banksia_heliantha:11.574	(Banksia_idiogenes:10.702	Banksia_corvijuga:10.702):0.87134):1.9265):0.73417	(Banksia_mucronulata:12	((Banksia_formosa:3.1151	Banksia_biterax:3.1151):8.87	(((Banksia_nobilis_subsp_nobilis:7.5463	(Banksia_nobilis_subsp_fragrans:0.009142	Banksia_stuposa:0.009142):7.5372):1.4005	Banksia_foliosissima:8.9468):2.3943	(Banksia_pseudoplumosa:1.4027	Banksia_plumosa:1.4027):9.9385):0.64399):0.014706):2.2344):1.2527):0.20715	(((((Banksia_splendida_subsp_splendida:0.46068	Banksia_columnaris:0.46068):0.27905	Banksia_splendida_subsp_macrocarpa:0.73973):12.495	(Banksia_concinna:7.2108	Banksia_serra:7.2108):6.0234):1.8977	(((Banksia_tortifolia:3.4587	((Banksia_brunnea:0.50377	Banksia_nivea_subsp_nivea:0.50377):1.3625	Banksia_arctotidis:1.8663):1.5924):0.67828
((Hakea_victoria:4.6988	(Panopsis_costaricensis:2.6177	(Grevillea_renwickiana:1.1623	Grevillea_scortechinii:1.1623):1.4554):2.0811):71.434	(Macadamia_integrifolia:68.132	(Musgravea_heterophylla:61.737	((((((Banksia_audax:4.0044	Banksia_benthamiana:4.0044):7.5411	(Banksia_laevigata_subsp_laevigata:4.6683	Banksia_laevigata_subsp_fuscolutea:4.6683):6.8772):6.8625	((((((Banksia_chamaephyton:3.287	Banksia_petiolaris:3.287):1.5758	Banksia_gardneri_var_hiemalis:4.8627):0.63621	Banksia_gardneri_var_bevidentata:5.4989):5.5839	(((Banksia_aemula:0.037101	Banksia_serrata:0.037101):1.5496	Banksia_ornata:1.5867):6.8871	(Banksia_repens:2.5164	((Banksia_gardneri_var_gardneri:1.4602	Banksia_blechnifolia:1.4602):0.53178	Banksia_goodii:1.992):0.52434):5.9575):2.609):1.4439	(Banksia_elderiana:10.992	(Banksia_baueri:3.526	Banksia_lullfitzii:3.526):7.4658):1.5349):4.194	((Banksia_aculeata:8.8567	Banksia_caleyi:8.8567):2.6123	Banksia_lemanniana:11.469):5.2516):1.6872):3.4487	((Banksia_media:0.05786	Banksia_praemorsa:0.05786):7.9597	(Banksia_epica:4.1607	Banksia_pilostylis:4.1607):3.8568):13.839):22.216	(((((Banksia_candolleana:16.404	(((((Banksia_menziesii:0.88936	Banksia_burdettii:0.88936):1.4626	Banksia_victoriae:2.352):0.9402	(Banksia_prionotes:1.6655	Banksia_hookeriana:1.6655):1.6266):0.89895	Banksia_lindleyana:4.1911):7.7542	(Banksia_ashbyi:6.9095	Banksia_sceptrum:6.9095):5.0358):4.4591):5.2601	(Banksia_attenuata:18.839	Banksia_subulata:18.839):2.8257):0.35154	((Banksia_cuneata:2.8069	(Banksia_ilicifolia:1.5016	Banksia_oligantha:1.5016):1.3052):13.024	Banksia_elegans:15.83):6.1855):4.1256	((Banksia_baxteri:8.9528	Banksia_speciosa:8.9528):9.7819	Banksia_coccinea:18.735):7.4069):8.3369	(((Banksia_proteiodes:17.113
((Musgravea_heterophylla:66.692	(Macadamia_integrifolia:62.401	(((Grevillea_scortechinii:4.0145	Hakea_victoria:4.0145):5.1889	Grevillea_renwickiana:9.2033):5.3737	Panopsis_costaricensis:14.577):47.824):4.2915):11.26	((((Banksia_oreophila:9.6984	Banksia_quercifolia:9.6984):23.08	(Banksia_ericifolia:14.013	(((Banksia_spinulosa_var_neoanglica:1.5416	Banksia_spinulosa_var_collina:1.5416):1.1634	Banksia_spinulosa_var_cunninghamii:2.7049):1.9975	Banksia_spinulosa_var_spinulosa:4.7024):9.3102):18.766):15.612	(((((Banksia_verticillata:26.639	Banksia_brownii:26.639):0.88728	(Banksia_occidentalis:12.144	Banksia_littoralis:12.144):15.382):6.9737	(Banksia_nutans_var_cernuella:16.539	Banksia_nutans_var_nutans:16.539):17.961):8.1764	(((Banksia_dryandroides:20.899	(Banksia_rosserae:9.3812	((Banksia_pulchella:0.058701	Banksia_meisneri_var_meisneri:0.058701):7.2378	Banksia_meisneri_var_ascendens:7.2965):2.0848):11.518):16.732	(Banksia_grandis:7.9274	Banksia_solandri:7.9274):29.704):1.6496	((((((Banksia_leptophylla_var_leptophylla:0.50624	Banksia_grossa:0.50624):8.0934	(((Banksia_scabrella:0.42054	Banksia_telmatiaea:0.42054):0.24923	Banksia_leptophylla:0.66977):0.31796	(Banksia_leptophylla_var_melletica:0.62383	Banksia_lanata:0.62383):0.3639):7.6119):6.6075	(((Banksia_sphaerocarpa_var_sphaerocarpa:0.050198	Banksia_sphaerocarpa_var_latifolia:0.050198):4.7601	Banksia_sphaerocarpa_var_caesia:4.8103):2.0677	Banksia_micrantha:6.878):8.3292):1.6392	((Banksia_violacea:11.4	Banksia_dolichostyla:11.4):2.7656	(Banksia_incana:8.4206	Banksia_laricina:8.4206):5.7452):2.6806):0.27755	Banksia_tricuspis:17.124):16.462	Banksia_seminuda:33.586):5.6948):3.3951):5.2793	(((Banksia_canei:14.946	(Banksia_paludosa:5.8752	Banksia_dentata:5.8752):9.0709):0.34724	(Banksia_plagiocarpa:13.462	(Banksia_integrifolia_subsp_aquilonia:11.189	(Banksia_oblongifolia:5.5953	Banksia_robur:5.5953):5.5932):2.273):1.8318):8.5233
(((((Hakea_victoria:0.98047	(Grevillea_scortechinii:0.71219	Grevillea_renwickiana:0.71219):0.26828):6.3152	Panopsis_costaricensis:7.2957):33.361	Macadamia_integrifolia:40.656):19.03	Musgravea_heterophylla:59.687):18.111	(((((((((Banksia_oblongifolia:3.7527	Banksia_robur:3.7527):5.2207	Banksia_integrifolia_subsp_aquilonia:8.9734):1.293	Banksia_plagiocarpa:10.266):8.4316	(Banksia_paludosa:15.721	(((Banksia_saxicola:2.7136	Banksia_marginata:2.7136):0.40184	((Banksia_integrifolia_subsp_integrifolia:0.40796	Banksia_integrifolia_subsp_monticola:0.40796):1.1638	(Banksia_integrifolia_subsp_compar:0.69971	Banksia_penicillata:0.69971):0.87206):1.5437):6.1078	(Banksia_dentata:6.4168	Banksia_canei:6.4168):2.8064):6.4975):2.9772):8.2183	(((Banksia_verticillata:11.007	Banksia_brownii:11.007):1.5281	(Banksia_occidentalis:6.0636	Banksia_littoralis:6.0636):6.4719):4.7484	(Banksia_nutans_var_cernuella:7.116	Banksia_nutans_var_nutans:7.116):10.168):9.6323):5.5451	(((((((Banksia_scabrella:0.47587	Banksia_lanata:0.47587):0.40597	(Banksia_leptophylla_var_leptophylla:0.22188	Banksia_telmatiaea:0.22188):0.65996):0.77508	(Banksia_leptophylla_var_melletica:1.4394	Banksia_leptophylla:1.4394):0.2175):11.048	Banksia_grossa:12.705):3.93	(((Banksia_violacea:9.891	Banksia_dolichostyla:9.891):0.90955	(Banksia_incana:6.2491	Banksia_laricina:6.2491):4.5515):3.047	(((Banksia_sphaerocarpa_var_sphaerocarpa:1.4755	Banksia_sphaerocarpa_var_caesia:1.4755):1.5263	Banksia_sphaerocarpa_var_latifolia:3.0018):0.07668	Banksia_micrantha:3.0785):10.769):2.787):2.1363	Banksia_tricuspis:18.771):8.8575	((Banksia_seminuda:16.183	(Banksia_grandis:2.3509	Banksia_solandri:2.3509):13.832):2.1115	(((Banksia_rosserae:3.2764	Banksia_meisneri_var_ascendens:3.2764):0.84713	(Banksia_meisneri_var_meisneri:0.028078	Banksia_pulchella:0.028078):4.0954):11.583	Banksia_dryandroides:15.706):2.5881):9.3341):4.8328):2.6696	(Banksia_oreophila:11.883
((Musgravea_heterophylla:66.953	(((((((Banksia_seminuda:24.532	(((((Banksia_incana:10.672	Banksia_laricina:10.672):4.1003	Banksia_violacea:14.773):1.981	Banksia_dolichostyla:16.754):1.712	(((Banksia_sphaerocarpa_var_latifolia:4.9859	Banksia_micrantha:4.9859):4.6851	(Banksia_sphaerocarpa_var_sphaerocarpa:0.68305	Banksia_sphaerocarpa_var_caesia:0.68305):8.9879):4.635	((Banksia_leptophylla_var_leptophylla:6.0029	Banksia_grossa:6.0029):0.56139	(((Banksia_scabrella:1.9696	Banksia_telmatiaea:1.9696):0.12354	(Banksia_leptophylla_var_melletica:1.9416	Banksia_leptophylla:1.9416):0.15145):0.65719	Banksia_lanata:2.7503):3.814):7.7417):4.1598):1.3597	Banksia_tricuspis:19.825):4.7067):0.46536	(Banksia_grandis:9.5997	Banksia_solandri:9.5997):15.398):4.6024	(((Banksia_pulchella:1.1233	(Banksia_rosserae:0.52604	Banksia_meisneri_var_meisneri:0.52604):0.59729):4.808	Banksia_meisneri_var_ascendens:5.9313):10.042	Banksia_dryandroides:15.974):13.626):8.1468	(Banksia_oreophila:6.734	Banksia_quercifolia:6.734):31.013):0.23306	((((Banksia_saxicola:10.634	Banksia_marginata:10.634):7.5893	((((Banksia_integrifolia_subsp_integrifolia:0.37964	Banksia_integrifolia_subsp_compar:0.37964):1.1026	Banksia_penicillata:1.4822):1.2833	Banksia_integrifolia_subsp_monticola:2.7656):8.6345	Banksia_paludosa:11.4):6.8228):4.9247	((Banksia_canei:14.288	Banksia_dentata:14.288):8.4261	((Banksia_integrifolia_subsp_aquilonia:12.978	(Banksia_oblongifolia:3.9919	Banksia_robur:3.9919):8.9859):2.5078	Banksia_plagiocarpa:15.486):7.2291):0.43297):12.532	((Banksia_brownii:10.297	((Banksia_occidentalis:7.7586	Banksia_littoralis:7.7586):2.3119	Banksia_verticillata:10.07):0.22633):14.24	(Banksia_nutans_var_cernuella:8.8887	Banksia_nutans_var_nutans:8.8887):15.648):11.143):2.3004):1.1936	(Banksia_ericifolia:13.119	((Banksia_spinulosa_var_cunninghamii:2.4828	Banksia_spinulosa_var_spinulosa:2.4828):0.85318	(Banksia_spinulosa_var_collina:0.0262
(((((((((((Banksia_integrifolia_subsp_integrifolia:2.1436	Banksia_penicillata:2.1436):4.8458	(Banksia_integrifolia_subsp_compar:1.6076	Banksia_integrifolia_subsp_monticola:1.6076):5.3818):2.4034	Banksia_paludosa:9.3927):4.7775	(Banksia_saxicola:4.4897	Banksia_marginata:4.4897):9.6805):0.29348	(Banksia_dentata:8.3023	Banksia_canei:8.3023):6.1614):1.4918	((Banksia_integrifolia_subsp_aquilonia:11.608	(Banksia_oblongifolia:4.2814	Banksia_robur:4.2814):7.3263):2.5608	Banksia_plagiocarpa:14.169):1.787):11.864	(Banksia_ericifolia:12.267	((Banksia_spinulosa_var_cunninghamii:3.9385	Banksia_spinulosa_var_spinulosa:3.9385):2.8642	(Banksia_spinulosa_var_collina:0.85078	Banksia_spinulosa_var_neoanglica:0.85078):5.9519):5.464):15.552):10.144	(((((Banksia_verticillata:13.738	((Banksia_occidentalis:3.4177	Banksia_littoralis:3.4177):9.7838	Banksia_brownii:13.202):0.53682):0.9258	Banksia_seminuda:14.664):5.8756	(Banksia_nutans_var_cernuella:8.8122	Banksia_nutans_var_nutans:8.8122):11.728):4.4179	(Banksia_oreophila:2.958	Banksia_quercifolia:2.958):22):5.9939	(((Banksia_dryandroides:17.477	((Banksia_pulchella:6.182	Banksia_meisneri_var_meisneri:6.182):1.0581	(Banksia_rosserae:1.1834	Banksia_meisneri_var_ascendens:1.1834):6.0567):10.237):2.087	((((((Banksia_lanata:1.5248	Banksia_telmatiaea:1.5248):0.31941	((Banksia_leptophylla_var_leptophylla:1.6116	Banksia_leptophylla_var_melletica:1.6116):0.14008	(Banksia_leptophylla:1.4489	Banksia_scabrella:1.4489):0.30279):0.092538):0.3231	Banksia_grossa:2.1673):6.9316	(((Banksia_incana:5.3578	Banksia_laricina:5.3578):1.1472	Banksia_violacea:6.505):0.23443	Banksia_dolichostyla:6.7394):2.3596):3.9761	((Banksia_sphaerocarpa_var_latifolia:0.29968	Banksia_micrantha:0.29968):3.7537	(Banksia_sphaerocarpa_var_caesia:2.9402	Banksia_sphaerocarpa_var_sphaerocarpa:2.9402):1.1132):9.0216):0.55222	Banksia_tricuspis:13.627):5.9369):0.0017597	(Banksia_grandis:11.119	Banksia_solandri:11.119):8.447):11.386):7.0112):14.246
((((((Banksia_dryandroides:15.463	(((Banksia_pulchella:0.27783	Banksia_meisneri_var_meisneri:0.27783):2.5628	Banksia_rosserae:2.8406):0.74875	Banksia_meisneri_var_ascendens:3.5893):11.874):3.1083	((((((Banksia_sphaerocarpa_var_sphaerocarpa:0.3335	Banksia_sphaerocarpa_var_latifolia:0.3335):1.8452	Banksia_sphaerocarpa_var_caesia:2.1787):3.1477	Banksia_micrantha:5.3264):1.2455	Banksia_tricuspis:6.5719):8.8444	((Banksia_incana:7.4936	Banksia_laricina:7.4936):4.7999	(Banksia_violacea:12.189	Banksia_dolichostyla:12.189):0.10478):3.1228):0.58529	((Banksia_telmatiaea:2.7849	(Banksia_leptophylla_var_melletica:1.7798	((Banksia_lanata:0.55925	Banksia_leptophylla_var_leptophylla:0.55925):0.13535	(Banksia_scabrella:0.031836	Banksia_leptophylla:0.031836):0.66277):1.0852):1.005):2.3191	Banksia_grossa:5.104):10.898):2.5697):1.1345	(Banksia_grandis:6.495	Banksia_solandri:6.495):13.211):16.636	(((Banksia_oreophila:11.881	Banksia_quercifolia:11.881):6.2752	(Banksia_seminuda:15.061	(((Banksia_occidentalis:4.4701	Banksia_littoralis:4.4701):3.1144	(Banksia_verticillata:2.918	Banksia_brownii:2.918):4.6665):2.6795	(Banksia_nutans_var_cernuella:1.9062	Banksia_nutans_var_nutans:1.9062):8.3579):4.7972):3.0947):13.835	((((Banksia_saxicola:3.8015	Banksia_marginata:3.8015):8.5915	((Banksia_integrifolia_subsp_compar:2.0865	Banksia_penicillata:2.0865):7.4371	(Banksia_integrifolia_subsp_integrifolia:5.6448	Banksia_integrifolia_subsp_monticola:5.6448):3.8788):2.8694):14.499	(((Banksia_canei:10.463	(Banksia_plagiocarpa:6.7246	((Banksia_oblongifolia:1.3801	Banksia_robur:1.3801):2.5378	Banksia_integrifolia_subsp_aquilonia:3.918):2.8066):3.7382):1.1525	Banksia_paludosa:11.615):4.0354	Banksia_dentata:15.651):11.242):2.9964	(Banksia_ericifolia:23.6	((Banksia_spinulosa_var_cunninghamii:1.597	Banksia_spinulosa_var_spinulosa:1.597):1.1579	(Banksia_spinulosa_var_collina:0.56327	Banksia_spinulosa_var_neoanglica:0.56327):2.1917):20.845):6.2887):2.1022):4.3506):14.49
((((((((((Banksia_saxicola:4.5307	Banksia_marginata:4.5307):1.9875	((Banksia_integrifolia_subsp_integrifolia:4.0774	(Banksia_integrifolia_subsp_monticola:1.9318	Banksia_integrifolia_subsp_compar:1.9318):2.1456):0.38987	Banksia_penicillata:4.4673):2.051):8.7349	(Banksia_plagiocarpa:14.38	(Banksia_integrifolia_subsp_aquilonia:5.249	(Banksia_oblongifolia:2.1569	Banksia_robur:2.1569):3.0921):9.1312):0.87295):0.3325	(Banksia_canei:9.0387	(Banksia_dentata:7.9622	Banksia_paludosa:7.9622):1.0764):6.547):1.3035	(Banksia_ericifolia:11.938	(((Banksia_spinulosa_var_collina:0.20306	Banksia_spinulosa_var_neoanglica:0.20306):1.5798	Banksia_spinulosa_var_spinulosa:1.7828):0.55918	Banksia_spinulosa_var_cunninghamii:2.342):9.5959):4.9512):4.3855	((((Banksia_verticillata:6.5361	Banksia_brownii:6.5361):3.1946	(Banksia_occidentalis:5.2157	Banksia_littoralis:5.2157):4.5151):4.9724	(Banksia_nutans_var_cernuella:8.4104	Banksia_nutans_var_nutans:8.4104):6.2927):2.8563	(Banksia_seminuda:12.127	(Banksia_oreophila:1.4876	Banksia_quercifolia:1.4876):10.639):5.4325):3.7152):8.5045	(((Banksia_grandis:6.3347	Banksia_solandri:6.3347):9.2713	(Banksia_dryandroides:9.952	((Banksia_meisneri_var_ascendens:0.81843	(Banksia_pulchella:0.51119	Banksia_meisneri_var_meisneri:0.51119):0.30724):1.0215	Banksia_rosserae:1.8399):8.1121):5.6539):8.7614	(Banksia_tricuspis:19.104	((((Banksia_sphaerocarpa_var_sphaerocarpa:1.2804	Banksia_sphaerocarpa_var_caesia:1.2804):4.7998	Banksia_micrantha:6.0802):0.54978	Banksia_sphaerocarpa_var_latifolia:6.63):8.7006	(((Banksia_incana:3.5815	Banksia_laricina:3.5815):1.1756	(Banksia_violacea:4.49	Banksia_dolichostyla:4.49):0.26712):8.9249	((Banksia_leptophylla:1.5182	((Banksia_leptophylla_var_melletica:0.81515	(Banksia_leptophylla_var_leptophylla:0.080562	Banksia_lanata:0.080562):0.73459):0.027828	(Banksia_telmatiaea:0.74961	Banksia_scabrella:0.74961):0.093374):0.6752):4.0774	Banksia_grossa:5.5956):8.0864):1.6486):3.7731):5.2637):5.4117):7.8679
((((((Hakea_victoria:5.0003	Grevillea_renwickiana:5.0003):2.6576	Grevillea_scortechinii:7.6579):1.5756	Panopsis_costaricensis:9.2336):59.023	Macadamia_integrifolia:68.257):1.9016	Musgravea_heterophylla:70.159):7.2576	(((Banksia_ericifolia:21.778	((Banksia_spinulosa_var_spinulosa:2.8402	Banksia_spinulosa_var_cunninghamii:2.8402):10.495	(Banksia_spinulosa_var_neoanglica:1.9993	Banksia_spinulosa_var_collina:1.9993):11.336):8.4429):21.766	((((Banksia_oreophila:1.8116	Banksia_quercifolia:1.8116):27.559	Banksia_seminuda:29.371):3.4496	(((((Banksia_oblongifolia:3.2608	Banksia_robur:3.2608):2.8856	Banksia_integrifolia_subsp_aquilonia:6.1464):4.9597	Banksia_plagiocarpa:11.106):5.3661	(Banksia_canei:15.341	((((Banksia_saxicola:1.1018	Banksia_marginata:1.1018):4.4608	((Banksia_integrifolia_subsp_integrifolia:1.0573	(Banksia_penicillata:0.5175	Banksia_integrifolia_subsp_compar:0.5175):0.5398):1.4023	Banksia_integrifolia_subsp_monticola:2.4596):3.103):2.7558	Banksia_dentata:8.3184):3.0978	Banksia_paludosa:11.416):3.9248):1.1313):10.977	(((Banksia_nutans_var_nutans:15.618	Banksia_nutans_var_cernuella:15.618):5.4848	((Banksia_brownii:3.5849	Banksia_verticillata:3.5849):10.454	(Banksia_occidentalis:6.91	Banksia_littoralis:6.91):7.1292):7.0639):5.4558	((Banksia_grandis:2.5166	Banksia_solandri:2.5166):16.955	(((Banksia_meisneri_var_ascendens:4.6637	Banksia_rosserae:4.6637):0.87207	Banksia_pulchella:5.5358):4.7734	(Banksia_dryandroides:9.5701	Banksia_meisneri_var_meisneri:9.5701):0.73911):9.1625):7.0872):0.89028):5.3711):9.0386	(Banksia_tricuspis:15.141	(((((Banksia_leptophylla_var_leptophylla:3.1635	Banksia_lanata:3.1635):1.9333	(Banksia_telmatiaea:3.8356	((Banksia_scabrella:0.73364	Banksia_leptophylla_var_melletica:0.73364):2.6785	Banksia_leptophylla:3.4121):0.42348):1.2612):2.0052	Banksia_grossa:7.1019):7.0501	((Banksia_micrantha:6.9201	Banksia_sphaerocarpa_var_latifolia:6.9201):0.97866
((Musgravea_heterophylla:48.279	(((Grevillea_scortechinii:1.6637	Hakea_victoria:1.6637):4.1932	(Panopsis_costaricensis:1.2493	Grevillea_renwickiana:1.2493):4.6076):34.858	Macadamia_integrifolia:40.715):7.5639):27.905	((((((Banksia_nutans_var_nutans:13.336	Banksia_nutans_var_cernuella:13.336):5.4409	(((Banksia_occidentalis:6.0892	Banksia_littoralis:6.0892):2.0395	Banksia_brownii:8.1287):7.1599	Banksia_verticillata:15.289):3.4885):3.8679	(Banksia_seminuda:21.934	(Banksia_oreophila:8.2225	Banksia_quercifolia:8.2225):13.711):0.71112):4.1305	((Banksia_ericifolia:16.147	((Banksia_spinulosa_var_cunninghamii:0.31545	Banksia_spinulosa_var_spinulosa:0.31545):2.8131	(Banksia_spinulosa_var_neoanglica:1.5453	Banksia_spinulosa_var_collina:1.5453):1.5832):13.018):7.2538	(((Banksia_saxicola:5.8608	Banksia_marginata:5.8608):10.87	(Banksia_dentata:15.472	((Banksia_paludosa:6.0968	((Banksia_integrifolia_subsp_compar:1.1535	(Banksia_integrifolia_subsp_integrifolia:0.64565	Banksia_integrifolia_subsp_monticola:0.64565):0.50787):0.46041	Banksia_penicillata:1.6139):4.4829):6.9231	((Banksia_integrifolia_subsp_aquilonia:8.7922	(Banksia_oblongifolia:2.6731	Banksia_robur:2.6731):6.1191):2.4074	Banksia_plagiocarpa:11.2):1.8203):2.4524):1.2584):1.1353	Banksia_canei:17.866):5.5346):3.3749):5.7713	(((Banksia_grandis:7.4504	Banksia_solandri:7.4504):17.473	(Banksia_tricuspis:19.681	(((Banksia_violacea:5.2911	Banksia_dolichostyla:5.2911):3.0126	(Banksia_incana:5.4011	Banksia_laricina:5.4011):2.9026):9.6781	(((Banksia_grossa:2.7725	Banksia_leptophylla_var_leptophylla:2.7725):1.3567	(Banksia_lanata:1.949	((Banksia_scabrella:0.95275	Banksia_telmatiaea:0.95275):0.2967	(Banksia_leptophylla:0.25549	Banksia_leptophylla_var_melletica:0.25549):0.99396):0.69959):2.1801):10.529	(((Banksia_sphaerocarpa_var_latifolia:2.6832	Banksia_sphaerocarpa_var_caesia:2.6832):1.8625	Banksia_sphaerocarpa_var_sphaerocarpa:4.5456):0.98913
(((Panopsis_costaricensis:1.472	Hakea_victoria:1.472):8.1405	(Grevillea_renwickiana:0.35664	Grevillea_scortechinii:0.35664):9.2559):66.115	(Macadamia_integrifolia:61.306	(((((Banksia_seminuda:18.433	((Banksia_oreophila:1.1197	Banksia_quercifolia:1.1197):17.165	((Banksia_nutans_var_nutans:12.17	Banksia_nutans_var_cernuella:12.17):1.1062	((Banksia_brownii:5.5377	Banksia_verticillata:5.5377):4.2423	(Banksia_occidentalis:6.4929	Banksia_littoralis:6.4929):3.2871):3.496):5.009):0.14805):11.518	(((Banksia_tricuspis:13.353	(((Banksia_laricina:5.4265	Banksia_incana:5.4265):0.65165	(Banksia_violacea:4.2595	Banksia_dolichostyla:4.2595):1.8187):5.8807	(((Banksia_leptophylla_var_leptophylla:3.6782	Banksia_grossa:3.6782):1.6512	((Banksia_scabrella:2.6411	(Banksia_leptophylla:0.5515	Banksia_telmatiaea:0.5515):2.0896):0.15546	(Banksia_leptophylla_var_melletica:0.83338	Banksia_lanata:0.83338):1.9632):2.5328):4.2818	((Banksia_micrantha:0.67078	Banksia_sphaerocarpa_var_latifolia:0.67078):3.0401	(Banksia_sphaerocarpa_var_sphaerocarpa:1.7085	Banksia_sphaerocarpa_var_caesia:1.7085):2.0024):5.9002):2.3477):1.3941):6.2921	(Banksia_dryandroides:13.175	(((Banksia_pulchella:0.311	Banksia_meisneri_var_meisneri:0.311):2.6111	Banksia_rosserae:2.9221):4.4206	Banksia_meisneri_var_ascendens:7.3427):5.8324):6.47):0.88737	(Banksia_grandis:4.5228	Banksia_solandri:4.5228):16.01):9.4186):0.82248	((Banksia_ericifolia:7.7641	(Banksia_spinulosa_var_spinulosa:4.4964	((Banksia_spinulosa_var_neoanglica:0.7658	Banksia_spinulosa_var_collina:0.7658):1.3732	Banksia_spinulosa_var_cunninghamii:2.139):2.3573):3.2678):21.19	(((Banksia_plagiocarpa:8.6014	(Banksia_integrifolia_subsp_aquilonia:5.8842	(Banksia_oblongifolia:3.6434	Banksia_robur:3.6434):2.2408):2.7172):4.9626	((Banksia_saxicola:1.443	Banksia_marginata:1.443):4.7967	(Banksia_penicillata:1.9324	((Banksia_integrifolia_subsp_monticola:0.095337
((Musgravea_heterophylla:69.915	(((Panopsis_costaricensis:3.1168	Grevillea_renwickiana:3.1168):6.738	(Grevillea_scortechinii:0.12396	Hakea_victoria:0.12396):9.7308):45.505	Macadamia_integrifolia:55.359):14.556):6.9711	(((((((Banksia_occidentalis:8.5588	Banksia_littoralis:8.5588):11.607	(Banksia_brownii:17.825	(Banksia_verticillata:15.309	Banksia_seminuda:15.309):2.5154):2.3408):3.5663	(Banksia_nutans_var_nutans:18.978	Banksia_nutans_var_cernuella:18.978):4.7534):2.6325	(Banksia_oreophila:3.0212	Banksia_quercifolia:3.0212):23.343):2.0927	((((Banksia_saxicola:6.8729	Banksia_marginata:6.8729):2.7879	(((Banksia_integrifolia_subsp_integrifolia:0.031866	Banksia_integrifolia_subsp_monticola:0.031866):0.59217	(Banksia_penicillata:0.54629	Banksia_integrifolia_subsp_compar:0.54629):0.07774):3.9434	Banksia_paludosa:4.5675):5.0934):11.225	(Banksia_canei:19.812	(Banksia_dentata:14.886	(((Banksia_oblongifolia:1.2901	Banksia_robur:1.2901):2.4279	Banksia_integrifolia_subsp_aquilonia:3.7179):0.99369	Banksia_plagiocarpa:4.7116):10.174):4.9263):1.0732):4.4754	(Banksia_ericifolia:14.532	(Banksia_spinulosa_var_cunninghamii:6.93	((Banksia_spinulosa_var_neoanglica:0.54396	Banksia_spinulosa_var_collina:0.54396):1.8595	Banksia_spinulosa_var_spinulosa:2.4034):4.5266):7.6018):10.829):3.096):6.6209	(((Banksia_dryandroides:12.712	(((Banksia_meisneri_var_meisneri:1.004	Banksia_pulchella:1.004):0.77685	Banksia_rosserae:1.7808):1.0031	Banksia_meisneri_var_ascendens:2.784):9.9283):12.821	(Banksia_grandis:6.3729	Banksia_solandri:6.3729):19.161):0.041036	((Banksia_tricuspis:13.976	((((Banksia_sphaerocarpa_var_caesia:1.5237	Banksia_sphaerocarpa_var_sphaerocarpa:1.5237):3.1161	Banksia_sphaerocarpa_var_latifolia:4.6398):0.93562	Banksia_micrantha:5.5754):7.2797	((((Banksia_leptophylla_var_leptophylla:1.3483	Banksia_telmatiaea:1.3483):1.6399	Banksia_scabrella:2.9883):3.703	(Banksia_leptophylla:3.9421	(Banksia_lanata:0.23034
(((((((Banksia_dryandroides:17.353	((Banksia_rosserae:3.7673	Banksia_pulchella:3.7673):2.2627	(Banksia_meisneri_var_ascendens:0.64908	Banksia_meisneri_var_meisneri:0.64908):5.3808):11.323):4.0716	(Banksia_tricuspis:19.052	((((Banksia_sphaerocarpa_var_sphaerocarpa:0.2465	Banksia_sphaerocarpa_var_latifolia:0.2465):2.5849	Banksia_sphaerocarpa_var_caesia:2.8314):3.4217	Banksia_micrantha:6.253):11.555	(((Banksia_grossa:6.4861	Banksia_leptophylla_var_leptophylla:6.4861):1.7223	(Banksia_telmatiaea:2.3698	((Banksia_leptophylla_var_melletica:1.9906	Banksia_scabrella:1.9906):0.036574	(Banksia_leptophylla:0.26489	Banksia_lanata:0.26489):1.7623):0.34263):5.8386):8.1479	(((Banksia_laricina:3.0372	Banksia_incana:3.0372):3.2017	Banksia_dolichostyla:6.2389):6.9092	Banksia_violacea:13.148):3.2082):1.4518):1.2439):2.3722):2.4693	(Banksia_grandis:8.2003	Banksia_solandri:8.2003):15.693):6.3992	((((Banksia_nutans_var_nutans:18.117	Banksia_nutans_var_cernuella:18.117):2.1627	((Banksia_brownii:13.285	(Banksia_seminuda:13.022	Banksia_verticillata:13.022):0.26374):3.242	(Banksia_occidentalis:11.779	Banksia_littoralis:11.779):4.7485):3.7527):3.9484	(Banksia_oreophila:2.8277	Banksia_quercifolia:2.8277):21.401):3.1965	((Banksia_ericifolia:18.498	((Banksia_spinulosa_var_neoanglica:1.8126	Banksia_spinulosa_var_collina:1.8126):7.4047	(Banksia_spinulosa_var_cunninghamii:6.7676	Banksia_spinulosa_var_spinulosa:6.7676):2.4498):9.2803):4.6025	(((((Banksia_integrifolia_subsp_integrifolia:1.6744	Banksia_penicillata:1.6744):0.17533	Banksia_integrifolia_subsp_compar:1.8497):0.64574	Banksia_integrifolia_subsp_monticola:2.4954):1.007	(Banksia_saxicola:2.5206	Banksia_marginata:2.5206):0.9818):11.698	(Banksia_paludosa:14.06	((Banksia_dentata:5.4345	Banksia_canei:5.4345):8.5733	(((Banksia_oblongifolia:4.5411	Banksia_robur:4.5411):5.1012	Banksia_integrifolia_subsp_aquilonia:9.6422):2.5774	Banksia_plagiocarpa:12.22):1.7882):0.052173):1.1409):7.8992):4.3247):2.8679):17.702
((((Grevillea_renwickiana:0.2949	Hakea_victoria:0.2949):1.4315	Grevillea_scortechinii:1.7264):20.527	Panopsis_costaricensis:22.253):53.973	((Musgravea_heterophylla:43.195	(((((((Banksia_nutans_var_nutans:4.764	Banksia_nutans_var_cernuella:4.764):13.186	((Banksia_verticillata:13.282	(Banksia_brownii:9.077	(Banksia_occidentalis:7.4708	Banksia_littoralis:7.4708):1.6062):4.2047):2.5621	Banksia_seminuda:15.844):2.1059):0.8977	(((Banksia_integrifolia_subsp_aquilonia:7.527	(Banksia_oblongifolia:4.9337	Banksia_robur:4.9337):2.5933):2.6084	Banksia_plagiocarpa:10.135):2.7094	(((Banksia_dentata:5.5142	Banksia_canei:5.5142):1.4071	Banksia_paludosa:6.9212):1.4447	((Banksia_saxicola:2.4393	Banksia_marginata:2.4393):3.5705	((Banksia_integrifolia_subsp_monticola:0.65379	(Banksia_integrifolia_subsp_integrifolia:0.12667	Banksia_integrifolia_subsp_compar:0.12667):0.52711):3.8344	Banksia_penicillata:4.4882):1.5216):2.3561):4.4789):6.0026):6.1666	(((Banksia_dryandroides:14.229	((Banksia_rosserae:0.63812	Banksia_pulchella:0.63812):9.1213	(Banksia_meisneri_var_meisneri:4.2264	Banksia_meisneri_var_ascendens:4.2264):5.5331):4.4695):3.9846	(Banksia_grandis:4.4265	Banksia_solandri:4.4265):13.787):0.86299	(((((Banksia_grossa:4.0343	Banksia_leptophylla_var_leptophylla:4.0343):4.1535	(Banksia_leptophylla:4.58	(Banksia_lanata:3.7805	((Banksia_scabrella:2.471	Banksia_telmatiaea:2.471):0.57978	Banksia_leptophylla_var_melletica:3.0508):0.72967):0.79952):3.6079):3.7375	((Banksia_sphaerocarpa_var_caesia:5.1877	(Banksia_sphaerocarpa_var_latifolia:0.57776	Banksia_sphaerocarpa_var_sphaerocarpa:0.57776):4.6099):3.3037	Banksia_micrantha:8.4914):3.434):1.2225	(((Banksia_laricina:4.1188	Banksia_incana:4.1188):1.4491	Banksia_dolichostyla:5.5679):0.27537	Banksia_violacea:5.8433):7.3046):1.2443	Banksia_tricuspis:14.392):4.6845):5.9374):1.7781	(Banksia_oreophila:1.3159	Banksia_quercifolia:1.3159):25.476):1.9331
((((Grevillea_renwickiana:3.5023	Panopsis_costaricensis:3.5023):0.14484	(Hakea_victoria:1.4046	Grevillea_scortechinii:1.4046):2.2426):61.25	Macadamia_integrifolia:64.897):11.389	(Musgravea_heterophylla:60.544	(((Banksia_ericifolia:23.112	((Banksia_spinulosa_var_neoanglica:1.5949	Banksia_spinulosa_var_collina:1.5949):3.5895	(Banksia_spinulosa_var_cunninghamii:0.97531	Banksia_spinulosa_var_spinulosa:0.97531):4.2091):17.928):9.1597	((Banksia_oreophila:5.1216	Banksia_quercifolia:5.1216):26.745	((((Banksia_grandis:7.8259	Banksia_solandri:7.8259):15.274	(Banksia_tricuspis:20.541	((((Banksia_sphaerocarpa_var_latifolia:2.5608	(Banksia_sphaerocarpa_var_sphaerocarpa:0.35895	Banksia_sphaerocarpa_var_caesia:0.35895):2.2018):11.273	Banksia_micrantha:13.833):0.95026	((((Banksia_leptophylla_var_leptophylla:0.82085	((Banksia_leptophylla_var_melletica:0.054257	Banksia_leptophylla:0.054257):0.46131	Banksia_scabrella:0.51557):0.30528):1.7321	Banksia_telmatiaea:2.553):0.14093	Banksia_lanata:2.6939):2.3298	Banksia_grossa:5.0237):9.7598):3.2716	(Banksia_violacea:10.055	(Banksia_dolichostyla:8.8503	(Banksia_incana:6.2342	Banksia_laricina:6.2342):2.6162):1.2046):8.0002):2.4856):2.559):3.6663	(Banksia_dryandroides:21.664	((Banksia_meisneri_var_meisneri:3.513	(Banksia_pulchella:0.39882	Banksia_meisneri_var_ascendens:0.39882):3.1142):3.0928	Banksia_rosserae:6.6059):15.059):5.1016):3.7197	(((Banksia_nutans_var_nutans:6.9327	Banksia_nutans_var_cernuella:6.9327):13.042	((Banksia_seminuda:11.572	Banksia_brownii:11.572):4.0557	((Banksia_occidentalis:9.2014	Banksia_littoralis:9.2014):4.3675	Banksia_verticillata:13.569):2.0589):4.3472):9.4436	((Banksia_paludosa:16.436	(((Banksia_oblongifolia:3.2445	Banksia_robur:3.2445):3.12	Banksia_integrifolia_subsp_aquilonia:6.3645):5.3918	Banksia_plagiocarpa:11.756):4.6798):4.1544	(Banksia_canei:13.465	(Banksia_dentata:11.321
((Musgravea_heterophylla:51.376	(((Hakea_victoria:1.5615	Grevillea_renwickiana:1.5615):2.3478	(Grevillea_scortechinii:1.0628	Panopsis_costaricensis:1.0628):2.8465):37.959	Macadamia_integrifolia:41.868):9.5078):24.643	(((Banksia_ericifolia:16.674	((Banksia_spinulosa_var_neoanglica:0.33249	Banksia_spinulosa_var_collina:0.33249):4.03	(Banksia_spinulosa_var_spinulosa:1.0088	Banksia_spinulosa_var_cunninghamii:1.0088):3.3537):12.311):25.548	(((((Banksia_dryandroides:13.88	((Banksia_meisneri_var_meisneri:0.2414	Banksia_meisneri_var_ascendens:0.2414):3.0345	(Banksia_rosserae:2.0198	Banksia_pulchella:2.0198):1.2561):10.604):8.635	(((Banksia_incana:6.3261	Banksia_laricina:6.3261):2.3319	(Banksia_violacea:2.4247	Banksia_dolichostyla:2.4247):6.2334):2.2438	(((((Banksia_leptophylla:1.2489	(Banksia_lanata:1.1591	Banksia_leptophylla_var_leptophylla:1.1591):0.089856):0.20294	((Banksia_leptophylla_var_melletica:0.046359	Banksia_scabrella:0.046359):0.31939	Banksia_telmatiaea:0.36575):1.0861):2.7375	Banksia_grossa:4.1894):2.2494	(((Banksia_sphaerocarpa_var_latifolia:0.68329	Banksia_sphaerocarpa_var_sphaerocarpa:0.68329):1.3419	Banksia_sphaerocarpa_var_caesia:2.0252):3.9519	Banksia_micrantha:5.9772):0.46165):4.3307	Banksia_tricuspis:10.77):0.13242):11.613):0.095357	(Banksia_grandis:8.158	Banksia_solandri:8.158):14.453):6.9161	((((Banksia_paludosa:9.1731	Banksia_dentata:9.1731):1.6554	(Banksia_plagiocarpa:6.4862	(Banksia_integrifolia_subsp_aquilonia:3.8872	(Banksia_oblongifolia:2.6286	Banksia_robur:2.6286):1.2586):2.599):4.3423):1.4923	((Banksia_saxicola:2.4753	Banksia_marginata:2.4753):5.242	((Banksia_integrifolia_subsp_monticola:2.3917	Banksia_integrifolia_subsp_compar:2.3917):4.3516	(Banksia_integrifolia_subsp_integrifolia:1.3678	Banksia_penicillata:1.3678):5.3755):0.97408):4.6035):4.8549	Banksia_canei:17.176):12.351):2.9606	((Banksia_oreophila:2.6502	Banksia_quercifolia:2.6502):22.585	(((Banksia_occidentalis:9.2357
((((Grevillea_scortechinii:1.7161	(Hakea_victoria:1.2159	Panopsis_costaricensis:1.2159):0.50024):1.1053	Grevillea_renwickiana:2.8215):65.819	Macadamia_integrifolia:68.641):8.0294	(((((((Banksia_dryandroides:18.672	(Banksia_meisneri_var_ascendens:8.0184	((Banksia_pulchella:1.0615	Banksia_meisneri_var_meisneri:1.0615):0.97034	Banksia_rosserae:2.0318):5.9866):10.653):8.3987	(Banksia_grandis:4.7366	Banksia_solandri:4.7366):22.334):2.5926	(Banksia_tricuspis:24.733	(((Banksia_sphaerocarpa_var_sphaerocarpa:3.6283	(Banksia_sphaerocarpa_var_latifolia:0.80622	Banksia_sphaerocarpa_var_caesia:0.80622):2.8221):5.1958	Banksia_micrantha:8.8242):10.185	((Banksia_violacea:8.4198	((Banksia_incana:6.9311	Banksia_laricina:6.9311):0.7376	Banksia_dolichostyla:7.6688):0.75103):8.3676	((Banksia_leptophylla_var_melletica:3.077	(((Banksia_telmatiaea:0.29886	Banksia_leptophylla:0.29886):0.86921	Banksia_scabrella:1.1681):1.156	(Banksia_leptophylla_var_leptophylla:1.662	Banksia_lanata:1.662):0.66212):0.75292):6.1305	Banksia_grossa:9.2075):7.5799):2.2219):5.7234):4.9304):3.3078	(((Banksia_paludosa:17.986	(Banksia_integrifolia_subsp_integrifolia:6.8619	(Banksia_penicillata:4.2881	(Banksia_integrifolia_subsp_monticola:3.143	(Banksia_integrifolia_subsp_compar:2.6288	(Banksia_saxicola:1.3783	Banksia_marginata:1.3783):1.2505):0.51416):1.1452):2.5738):11.125):2.2683	((Banksia_dentata:14.934	Banksia_canei:14.934):3.2971	(Banksia_integrifolia_subsp_aquilonia:8.8624	((Banksia_oblongifolia:2.6729	Banksia_robur:2.6729):5.3986	Banksia_plagiocarpa:8.0716):0.79089):9.3685):2.0239):9.4576	(Banksia_ericifolia:17.824	(Banksia_spinulosa_var_cunninghamii:12.643	((Banksia_spinulosa_var_neoanglica:3.9307	Banksia_spinulosa_var_collina:3.9307):1.0202	Banksia_spinulosa_var_spinulosa:4.9509):7.6921):5.1807):11.889):3.2586):3.7285	((Banksia_oreophila:20.213	Banksia_quercifolia:20.213):10.989	(((Banksia_seminuda:11.987	Banksia_brownii:11.987):2.5743
(((((Hakea_victoria:3.8791	Panopsis_costaricensis:3.8791):4.0309	(Grevillea_renwickiana:3.0401	Grevillea_scortechinii:3.0401):4.87):43.736	Macadamia_integrifolia:51.646):7.555	Musgravea_heterophylla:59.201):16.433	((((Banksia_oreophila:2.312	Banksia_quercifolia:2.312):19.647	(((Banksia_seminuda:12.656	Banksia_brownii:12.656):1.0449	((Banksia_occidentalis:4.0725	Banksia_littoralis:4.0725):5.7979	Banksia_verticillata:9.8704):3.8302):4.1824	(Banksia_nutans_var_cernuella:17.736	Banksia_nutans_var_nutans:17.736):0.14679):4.0765):8.0841	(((((((Banksia_violacea:7.8208	(Banksia_dolichostyla:3.5822	(Banksia_laricina:2.1831	Banksia_incana:2.1831):1.399):4.2387):2.0926	(Banksia_sphaerocarpa_var_latifolia:4.5936	((Banksia_sphaerocarpa_var_sphaerocarpa:3.2267	Banksia_sphaerocarpa_var_caesia:3.2267):0.8267	Banksia_micrantha:4.0534):0.54018):5.3198):1.7797	(((Banksia_telmatiaea:4.3991	Banksia_leptophylla_var_leptophylla:4.3991):1.656	(((Banksia_lanata:0.51416	Banksia_scabrella:0.51416):0.99578	Banksia_leptophylla:1.5099):3.805	Banksia_leptophylla_var_melletica:5.3149):0.74012):0.41123	Banksia_grossa:6.4663):5.2269):5.604	Banksia_tricuspis:17.297):5.7566	(Banksia_grandis:2.8382	Banksia_solandri:2.8382):20.216):0.85335	((Banksia_meisneri_var_meisneri:0.56045	(Banksia_meisneri_var_ascendens:0.41297	(Banksia_rosserae:0.11365	Banksia_pulchella:0.11365):0.29931):0.14749):16.786	Banksia_dryandroides:17.347):6.5603):3.8373	(((Banksia_canei:12.388	(Banksia_paludosa:9.0838	((Banksia_saxicola:1.119	Banksia_marginata:1.119):2.8176	((Banksia_integrifolia_subsp_compar:2.0893	Banksia_integrifolia_subsp_integrifolia:2.0893):0.25215	(Banksia_integrifolia_subsp_monticola:0.14326	Banksia_penicillata:0.14326):2.1982):1.5951):5.1472):3.3041):2.0784	(((Banksia_integrifolia_subsp_aquilonia:6.1412	(Banksia_oblongifolia:4.386	Banksia_robur:4.386):1.7552):0.97999	Banksia_plagiocarpa:7.1212):6.6897
((((Panopsis_costaricensis:41.659	Macadamia_integrifolia:41.659):14.254	Hakea_victoria:55.914):7.5619	Musgravea_heterophylla:63.476):13.711	((((((Grevillea_scortechinii:0.31497	Grevillea_renwickiana:0.31497):28.101	((((Banksia_verticillata:8.0245	Banksia_brownii:8.0245):0.27775	Banksia_seminuda:8.3022):2.8411	(Banksia_littoralis:7.6315	Banksia_occidentalis:7.6315):3.5118):14.545	(Banksia_nutans_var_cernuella:8.8391	(Banksia_nutans_var_nutans:2.7937	Banksia_leptophylla:2.7937):6.0453):16.849):2.7275):0.40498	(Banksia_quercifolia:8.6375	Banksia_oreophila:8.6375):20.183):7.4705	(((((Banksia_dolichostyla:4.8608	(Banksia_laricina:3.553	Banksia_incana:3.553):1.3078):0.14483	Banksia_violacea:5.0056):5.3444	((((Banksia_telmatiaea:2.2883	(Banksia_lanata:0.89664	Banksia_leptophylla_var_leptophylla:0.89664):1.3916):0.0034991	(Banksia_leptophylla_var_melletica:1.646	Banksia_scabrella:1.646):0.64575):4.8173	Banksia_grossa:7.1091):2.8806	((Banksia_sphaerocarpa_var_sphaerocarpa:3.9086	(Banksia_sphaerocarpa_var_latifolia:2.6367	Banksia_sphaerocarpa_var_caesia:2.6367):1.2719):3.2678	Banksia_micrantha:7.1763):2.8134):0.36032):3.2623	Banksia_tricuspis:13.612):9.5721	((Banksia_grandis:6.3961	Banksia_solandri:6.3961):10.846	(Banksia_dryandroides:13.319	((Banksia_pulchella:0.52994	Banksia_meisneri_var_meisneri:0.52994):1.7525	(Banksia_meisneri_var_ascendens:1.7965	Banksia_rosserae:1.7965):0.48598):11.037):3.9229):5.9422):13.107):3.4342	(((((Banksia_integrifolia_subsp_aquilonia:8.9279	(Banksia_oblongifolia:2.6678	Banksia_robur:2.6678):6.2601):0.5907	Banksia_plagiocarpa:9.5186):10.391	((Banksia_paludosa:11.627	(Banksia_penicillata:8.0065	(((Banksia_integrifolia_subsp_integrifolia:0.66614	Banksia_integrifolia_subsp_compar:0.66614):0.3651	Banksia_integrifolia_subsp_monticola:1.0312):4.6772	(Banksia_marginata:2.1958	Banksia_saxicola:2.1958):3.5126):2.2981):3.6201):6.4735	Banksia_canei:18.1):1.8094):0.42036
((Musgravea_heterophylla:57.275	((Panopsis_costaricensis:0.57031	Hakea_victoria:0.57031):48.119	Macadamia_integrifolia:48.689):8.5859):18.308	(((Banksia_leptophylla:39.866	(((((Banksia_dolichostyla:6.5327	(Banksia_incana:4.6228	Banksia_laricina:4.6228):1.9099):2.2001	Banksia_violacea:8.7328):2.965	(((Banksia_sphaerocarpa_var_latifolia:2.2945	Banksia_micrantha:2.2945):2.243	(Banksia_sphaerocarpa_var_sphaerocarpa:2.4404	Banksia_sphaerocarpa_var_caesia:2.4404):2.0972):5.7686	(((Banksia_lanata:1.1347	(Banksia_leptophylla_var_leptophylla:0.91962	(Banksia_telmatiaea:0.89918	Banksia_leptophylla_var_melletica:0.89918):0.020441):0.21513):0.96045	Banksia_scabrella:2.0952):2.1217	Banksia_grossa:4.2169):6.0893):1.3917):4.9749	Banksia_tricuspis:16.673):11.775	((Banksia_grandis:6.097	Banksia_solandri:6.097):21.682	(((Banksia_rosserae:13.247	(Banksia_meisneri_var_ascendens:1.2878	Banksia_pulchella:1.2878):11.959):4.694	Banksia_meisneri_var_meisneri:17.941):4.09	Banksia_dryandroides:22.031):5.7478):0.66907):11.419):0.20044	((((((Banksia_spinulosa_var_collina:2.231	Banksia_spinulosa_var_neoanglica:2.231):3.6287	(Banksia_spinulosa_var_spinulosa:0.34842	Banksia_spinulosa_var_cunninghamii:0.34842):5.5113):7.6869	(Grevillea_scortechinii:0.78527	Grevillea_renwickiana:0.78527):12.761):2.3854	Banksia_ericifolia:15.932):7.9789	(((Banksia_paludosa:16.209	((Banksia_integrifolia_subsp_compar:2.9528	(Banksia_integrifolia_subsp_integrifolia:1.1955	Banksia_penicillata:1.1955):1.7573):3.5095	((Banksia_marginata:1.3372	Banksia_saxicola:1.3372):2.5507	Banksia_integrifolia_subsp_monticola:3.8879):2.5743):9.7468):0.78487	Banksia_canei:16.994):2.6544	(Banksia_dentata:15.495	((Banksia_integrifolia_subsp_aquilonia:10.631	(Banksia_oblongifolia:5.3527	Banksia_robur:5.3527):5.2782):2.2537	Banksia_plagiocarpa:12.885):2.6102):4.1535):4.2627):10.136	((Banksia_seminuda:19.187	(Banksia_quercifolia:1.0839	Banksia_oreophila:1.0839):18.103):11.675
((((Grevillea_scortechinii:1.0561	Grevillea_renwickiana:1.0561):17.305	Musgravea_heterophylla:18.361):34.485	(Macadamia_integrifolia:41.393	(Panopsis_costaricensis:1.1438	Hakea_victoria:1.1438):40.25):11.453):24.303	(((((Banksia_nutans_var_nutans:9.0419	Banksia_nutans_var_cernuella:9.0419):10.588	((Banksia_verticillata:5.4605	Banksia_brownii:5.4605):7.4167	(Banksia_seminuda:7.2663	(Banksia_littoralis:5.9262	Banksia_occidentalis:5.9262):1.3401):5.6109):6.7525):13.194	((((Banksia_meisneri_var_ascendens:16.351	(Banksia_pulchella:2.2725	(Banksia_rosserae:1.5328	Banksia_meisneri_var_meisneri:1.5328):0.73977):14.078):10.639	Banksia_dryandroides:26.99):2.6731	(Banksia_grandis:5.531	Banksia_solandri:5.531):24.132):0.90733	(Banksia_tricuspis:17.892	(((Banksia_incana:3.0868	Banksia_laricina:3.0868):2.4843	(Banksia_dolichostyla:3.1988	Banksia_violacea:3.1988):2.3722):11.23	((((Banksia_sphaerocarpa_var_sphaerocarpa:2.689	Banksia_sphaerocarpa_var_latifolia:2.689):0.092371	Banksia_sphaerocarpa_var_caesia:2.7814):7.1262	Banksia_micrantha:9.9075):5.6524	(Banksia_grossa:9.9449	(Banksia_leptophylla_var_melletica:2.7397	((Banksia_leptophylla_var_leptophylla:0.52976	Banksia_telmatiaea:0.52976):1.2527	((Banksia_lanata:0.6809	Banksia_scabrella:0.6809):1.0517	Banksia_leptophylla:1.7326):0.049783):0.95727):7.2052):5.6151):1.2415):1.0906):12.678):2.2533):1.6484	(((Banksia_quercifolia:2.1679	Banksia_oreophila:2.1679):15.527	(Banksia_ericifolia:9.8889	(Banksia_spinulosa_var_spinulosa:3.856	((Banksia_spinulosa_var_collina:0.060071	Banksia_spinulosa_var_neoanglica:0.060071):3.2752	Banksia_spinulosa_var_cunninghamii:3.3353):0.52071):6.0329):7.8057):13.329	((((Banksia_integrifolia_subsp_compar:1.781	(Banksia_integrifolia_subsp_integrifolia:1.5689	Banksia_integrifolia_subsp_monticola:1.5689):0.21201):0.84421	Banksia_penicillata:2.6252):5.026	(Banksia_marginata:1.9811	Banksia_saxicola:1.9811):5.6701):7.9625	(((Banksia_paludosa:10.286
(Macadamia_integrifolia:76.017	((((Grevillea_renwickiana:2.0067	Grevillea_scortechinii:2.0067):13.231	Musgravea_heterophylla:15.237):42.819	((((((Banksia_integrifolia_subsp_aquilonia:7.5535	(Banksia_oblongifolia:5.994	Banksia_robur:5.994):1.5595):4.7481	(((Banksia_plagiocarpa:5.9809	Banksia_dentata:5.9809):1.17	(Banksia_marginata:3.1768	Banksia_saxicola:3.1768):3.9741):3.0342	(Banksia_canei:9.5241	((((Banksia_penicillata:0.77106	Banksia_integrifolia_subsp_integrifolia:0.77106):0.031346	Banksia_integrifolia_subsp_compar:0.8024):0.93199	Banksia_integrifolia_subsp_monticola:1.7344):3.9321	Banksia_paludosa:5.6665):3.8576):0.66094):2.1165):5.1206	(Banksia_ericifolia:11.741	((Banksia_spinulosa_var_spinulosa:2.4484	Banksia_spinulosa_var_cunninghamii:2.4484):1.8952	(Banksia_spinulosa_var_neoanglica:0.77612	Banksia_spinulosa_var_collina:0.77612):3.5674):7.3972):5.6815):14.508	(((Banksia_tricuspis:19.99	((Banksia_micrantha:6.1452	((Banksia_sphaerocarpa_var_sphaerocarpa:0.60128	Banksia_sphaerocarpa_var_latifolia:0.60128):0.43072	Banksia_sphaerocarpa_var_caesia:1.032):5.1132):10.752	(((Banksia_incana:6.953	Banksia_laricina:6.953):1.5135	(Banksia_dolichostyla:7.2098	Banksia_violacea:7.2098):1.2568):5.595	(Banksia_grossa:5.1646	(((Banksia_lanata:1.449	(Banksia_scabrella:1.2971	Banksia_telmatiaea:1.2971):0.15192):3.0292	(Banksia_leptophylla_var_melletica:4.1168	Banksia_leptophylla_var_leptophylla:4.1168):0.36147):0.080969	Banksia_leptophylla:4.5592):0.60538):8.897):2.8361):3.0919):2.1755	(Banksia_grandis:1.9141	Banksia_solandri:1.9141):20.251):0.86176	((Banksia_meisneri_var_meisneri:4.7017	(Banksia_rosserae:1.9163	(Banksia_meisneri_var_ascendens:0.22347	Banksia_pulchella:0.22347):1.6928):2.7854):6.4038	Banksia_dryandroides:11.105):11.921):8.9031):0.096619	((Banksia_quercifolia:6.631	Banksia_oreophila:6.631):23.73	((Banksia_seminuda:16.9	((Banksia_brownii:2.0631	Banksia_verticillata:2.0631):9.2139
((((Musgravea_heterophylla:0.16217	Grevillea_renwickiana:0.16217):5.4062	Grevillea_scortechinii:5.5684):70.819	(((((Banksia_quercifolia:8.5551	Banksia_oreophila:8.5551):9.5701	(((Banksia_littoralis:6.1413	Banksia_occidentalis:6.1413):6.0239	((Banksia_seminuda:5.1268	Banksia_verticillata:5.1268):3.8721	Banksia_brownii:8.9988):3.1663):2.2496	(Banksia_nutans_var_nutans:8.856	Banksia_nutans_var_cernuella:8.856):5.5587):3.7105):8.1297	((((Banksia_plagiocarpa:5.9042	((Banksia_oblongifolia:3.1317	Banksia_robur:3.1317):0.72476	Banksia_integrifolia_subsp_aquilonia:3.8565):2.0477):4.9788	Banksia_dentata:10.883):5.4879	((Banksia_marginata:2.8271	Banksia_saxicola:2.8271):10.533	((Banksia_paludosa:3.2969	(Banksia_integrifolia_subsp_monticola:2.8225	(Banksia_penicillata:2.5453	(Banksia_integrifolia_subsp_compar:0.61912	Banksia_integrifolia_subsp_integrifolia:0.61912):1.9262):0.27717):0.47435):6.5878	Banksia_canei:9.8847):3.4751):3.0111):6.7026	(Banksia_ericifolia:10.13	((Banksia_spinulosa_var_spinulosa:0.21244	Banksia_spinulosa_var_cunninghamii:0.21244):3.424	(Banksia_spinulosa_var_neoanglica:0.66888	Banksia_spinulosa_var_collina:0.66888):2.9675):6.4936):12.943):3.1815):4.1548	(((((Banksia_pulchella:1.669	Banksia_rosserae:1.669):0.83522	(Banksia_meisneri_var_meisneri:0.057748	Banksia_meisneri_var_ascendens:0.057748):2.4464):9.1343	Banksia_dryandroides:11.638):15.552	(Banksia_grandis:4.7381	Banksia_solandri:4.7381):22.453):0.11192	(Banksia_tricuspis:20.317	(((Banksia_grossa:4.8595	(((Banksia_leptophylla_var_melletica:0.21396	Banksia_leptophylla_var_leptophylla:0.21396):1.4939	Banksia_leptophylla:1.7078):0.89106	(Banksia_lanata:0.98406	(Banksia_scabrella:0.065649	Banksia_telmatiaea:0.065649):0.91841):1.6148):2.2606):9.1631	(Banksia_micrantha:11.551	(Banksia_sphaerocarpa_var_caesia:1.6259	(Banksia_sphaerocarpa_var_sphaerocarpa:0.11826	Banksia_sphaerocarpa_var_latifolia:0.11826):1.5076):9.9252):2.4714):2.2712	(Banksia_dolichostyla:10.088
(((Macadamia_integrifolia:47.37	(Panopsis_costaricensis:0.47794	Hakea_victoria:0.47794):46.892):26.558	((((Banksia_quercifolia:5.919	Banksia_oreophila:5.919):19.178	(Banksia_ericifolia:9.3955	((Banksia_spinulosa_var_spinulosa:0.68804	Banksia_spinulosa_var_cunninghamii:0.68804):0.56602	(Banksia_spinulosa_var_neoanglica:0.41724	Banksia_spinulosa_var_collina:0.41724):0.83682):8.1414):15.701):7.391	((((Banksia_nutans_var_nutans:6.0348	Banksia_nutans_var_cernuella:6.0348):11.967	((Banksia_brownii:4.4098	Banksia_verticillata:4.4098):11.06	(Banksia_littoralis:3.5034	Banksia_occidentalis:3.5034):11.966):2.5325):8.4394	(Banksia_paludosa:12.701	((((Banksia_marginata:1.0684	Banksia_saxicola:1.0684):5.5524	((Banksia_integrifolia_subsp_monticola:0.35536	(Banksia_integrifolia_subsp_compar:0.31154	Banksia_penicillata:0.31154):0.043825):0.87403	Banksia_integrifolia_subsp_integrifolia:1.2294):5.3915):5.1438	(Banksia_canei:8.819	Banksia_dentata:8.819):2.9457):0.27682	(Banksia_plagiocarpa:6.3934	(Banksia_integrifolia_subsp_aquilonia:5.249	(Banksia_oblongifolia:3.1935	Banksia_robur:3.1935):2.0555):1.1444):5.648):0.65987):13.74):2.8304	((((Banksia_meisneri_var_meisneri:4.7028	((Banksia_pulchella:0.26951	Banksia_rosserae:0.26951):0.27216	Banksia_meisneri_var_ascendens:0.54167):4.1612):8.2956	Banksia_dryandroides:12.998):11.41	(Banksia_grandis:9.5247	Banksia_solandri:9.5247):14.883):0.8413	(Banksia_seminuda:17.684	(((((Banksia_violacea:4.2758	Banksia_dolichostyla:4.2758):3.8632	(Banksia_laricina:5.5902	Banksia_incana:5.5902):2.5488):1.4545	((Banksia_sphaerocarpa_var_caesia:3.8491	Banksia_sphaerocarpa_var_sphaerocarpa:3.8491):2.9406	(Banksia_sphaerocarpa_var_latifolia:2.7006	Banksia_micrantha:2.7006):4.089):2.8038):0.38622	(Banksia_grossa:3.9904	((Banksia_lanata:0.35007	Banksia_leptophylla:0.35007):2.2376	((Banksia_leptophylla_var_melletica:0.21113	(Banksia_telmatiaea:0.035776
((Panopsis_costaricensis:12.405	Hakea_victoria:12.405):65.398	(((((Banksia_ericifolia:22.164	((Banksia_spinulosa_var_cunninghamii:1.9119	Banksia_spinulosa_var_spinulosa:1.9119):5.0575	(Banksia_spinulosa_var_neoanglica:4.7353	Banksia_spinulosa_var_collina:4.7353):2.2341):15.195):16.944	(((Banksia_quercifolia:5.4141	Banksia_oreophila:5.4141):25.347	(((Banksia_verticillata:8.3251	Banksia_brownii:8.3251):5.4512	(Banksia_littoralis:4.5868	Banksia_occidentalis:4.5868):9.1895):3.0695	(Banksia_nutans_var_nutans:14.424	Banksia_nutans_var_cernuella:14.424):2.422):13.915):5.442	((((Banksia_dentata:9.3154	((Banksia_marginata:0.79219	Banksia_saxicola:0.79219):7.6381	((Banksia_integrifolia_subsp_integrifolia:3.0313	Banksia_penicillata:3.0313):0.44345	(Banksia_integrifolia_subsp_monticola:1.7034	Banksia_integrifolia_subsp_compar:1.7034):1.7713):4.9556):0.88511):3.336	(Banksia_canei:7.4344	Banksia_paludosa:7.4344):5.217):3.7183	(Banksia_plagiocarpa:13.627	(Banksia_integrifolia_subsp_aquilonia:3.3249	(Banksia_oblongifolia:1.7224	Banksia_robur:1.7224):1.6025):10.302):2.7423):15.916	(((Banksia_grandis:7.2848	Banksia_solandri:7.2848):15.926	(Banksia_dryandroides:16.129	(Banksia_meisneri_var_meisneri:4.5059	(Banksia_rosserae:2.1444	(Banksia_meisneri_var_ascendens:1.6235	Banksia_pulchella:1.6235):0.52092):2.3615):11.623):7.0817):3.7626	(((((Banksia_micrantha:8.1354	(Banksia_sphaerocarpa_var_sphaerocarpa:5.2093	(Banksia_sphaerocarpa_var_caesia:0.74625	Banksia_sphaerocarpa_var_latifolia:0.74625):4.463):2.9262):2.6557	(Banksia_grossa:3.8178	(((Banksia_leptophylla_var_leptophylla:1.1178	Banksia_leptophylla:1.1178):0.5905	Banksia_scabrella:1.7083):0.30364	((Banksia_leptophylla_var_melletica:0.36895	Banksia_telmatiaea:0.36895):0.33094	Banksia_lanata:0.69988):1.312):1.8059):6.9734):1.0846	((Banksia_dolichostyla:4.7102	Banksia_violacea:4.7102):1.5837	(Banksia_laricina:3.1282	Banksia_incana:3.1282):3.1658):5.5819):5.7125
(((((Grevillea_renwickiana:1.0653	Musgravea_heterophylla:1.0653):15.294	Grevillea_scortechinii:16.359):52.476	(((Banksia_ericifolia:13.843	((Banksia_spinulosa_var_cunninghamii:1.3405	Banksia_spinulosa_var_spinulosa:1.3405):1.1013	(Banksia_spinulosa_var_neoanglica:0.59642	Banksia_spinulosa_var_collina:0.59642):1.8455):11.401):26.372	(((((Banksia_paludosa:13.741	((Banksia_dentata:10.284	((Banksia_integrifolia_subsp_aquilonia:4.9519	(Banksia_oblongifolia:1.7503	Banksia_robur:1.7503):3.2016):3.3073	Banksia_plagiocarpa:8.2592):2.025):1.5495	(((Banksia_penicillata:0.74237	Banksia_integrifolia_subsp_monticola:0.74237):0.39807	(Banksia_integrifolia_subsp_integrifolia:0.5334	Banksia_integrifolia_subsp_compar:0.5334):0.60704):6.3476	(Banksia_marginata:1.3509	Banksia_saxicola:1.3509):6.1371):4.3457):1.907):5.2349	Banksia_canei:18.976):5.9285	(((Banksia_verticillata:6.8351	Banksia_brownii:6.8351):6.2126	(Banksia_littoralis:4.6132	Banksia_occidentalis:4.6132):8.4346):9.1995	(Banksia_nutans_var_cernuella:13.473	Banksia_nutans_var_nutans:13.473):8.7739):2.6569):5.1963	(((Banksia_grandis:2.5439	Banksia_solandri:2.5439):18.94	(Banksia_seminuda:19.597	((((Banksia_sphaerocarpa_var_sphaerocarpa:2.7891	Banksia_sphaerocarpa_var_caesia:2.7891):3.2492	(Banksia_micrantha:3.3704	Banksia_sphaerocarpa_var_latifolia:3.3704):2.668):4.9345	((Banksia_dolichostyla:4.5574	(Banksia_violacea:4.5031	(Banksia_laricina:3.6807	Banksia_incana:3.6807):0.82235):0.054331):6.2084	((((Banksia_leptophylla_var_leptophylla:2.48	(Banksia_leptophylla_var_melletica:1.602	Banksia_lanata:1.602):0.87795):0.22609	(Banksia_telmatiaea:0.29996	Banksia_leptophylla:0.29996):2.4061):2.4364	Banksia_scabrella:5.1425):2.6867	Banksia_grossa:7.8292):2.9367):0.20705):3.6178	Banksia_tricuspis:14.591):5.0062):1.8869):2.7828	(Banksia_dryandroides:10.641	((Banksia_meisneri_var_meisneri:2.4121	Banksia_meisneri_var_ascendens:2.4121):3.2155	(Banksia_pulchella:4.0301
((((Panopsis_costaricensis:2.5252	Hakea_victoria:2.5252):59.813	Macadamia_integrifolia:62.338):6.0108	((Grevillea_renwickiana:0.29323	Musgravea_heterophylla:0.29323):2.5828	Grevillea_scortechinii:2.876):65.473):9.2054	(((((Banksia_ericifolia:7.6383	((Banksia_spinulosa_var_cunninghamii:1.3566	Banksia_spinulosa_var_spinulosa:1.3566):0.082413	(Banksia_spinulosa_var_neoanglica:0.80857	Banksia_spinulosa_var_collina:0.80857):0.63049):6.1992):7.1571	(((Banksia_integrifolia_subsp_aquilonia:3.9611	(Banksia_oblongifolia:1.4722	Banksia_robur:1.4722):2.4889):2.0645	Banksia_plagiocarpa:6.0255):7.1246	(((((Banksia_integrifolia_subsp_compar:0.078863	Banksia_penicillata:0.078863):0.060523	Banksia_integrifolia_subsp_monticola:0.13939):2.6809	Banksia_integrifolia_subsp_integrifolia:2.8203):5.586	(Banksia_marginata:5.5563	Banksia_saxicola:5.5563):2.8499):4.2488	(Banksia_paludosa:11.595	(Banksia_dentata:10.994	Banksia_canei:10.994):0.60097):1.0603):0.49512):1.6452):11.404	((((Banksia_brownii:2.2589	Banksia_verticillata:2.2589):12.692	(Banksia_littoralis:9.5507	Banksia_occidentalis:9.5507):5.4001):3.3755	(Banksia_nutans_var_cernuella:12.014	Banksia_nutans_var_nutans:12.014):6.3119):5.8402	(Banksia_quercifolia:2.1304	Banksia_oreophila:2.1304):22.036):2.0324):10.207	(((Banksia_seminuda:15.641	((((((Banksia_leptophylla_var_melletica:0.46206	Banksia_lanata:0.46206):1.24	((Banksia_scabrella:1.4367	Banksia_leptophylla_var_leptophylla:1.4367):0.22698	Banksia_leptophylla:1.6637):0.038384):0.35258	Banksia_telmatiaea:2.0547):4.4731	Banksia_grossa:6.5278):5.0957	(((Banksia_laricina:6.6564	Banksia_incana:6.6564):2.0847	(Banksia_dolichostyla:6.5456	Banksia_violacea:6.5456):2.1955):2.2362	((Banksia_sphaerocarpa_var_sphaerocarpa:1.9543	(Banksia_sphaerocarpa_var_latifolia:0.90367	Banksia_sphaerocarpa_var_caesia:0.90367):1.0506):3.9526	Banksia_micrantha:5.9069):5.0704):0.64616):0.55034	Banksia_tricuspis:12.174):3.4668):5.8871	(Banksia_grandis:7.0441
((((Panopsis_costaricensis:11.548	Hakea_victoria:11.548):45.852	Macadamia_integrifolia:57.4):10.149	((((((Banksia_tricuspis:12.714	((((Banksia_micrantha:0.93203	Banksia_sphaerocarpa_var_latifolia:0.93203):0.75761	(Banksia_sphaerocarpa_var_sphaerocarpa:1.5673	Banksia_sphaerocarpa_var_caesia:1.5673):0.12236):9.6307	((Banksia_dolichostyla:8.2491	Banksia_violacea:8.2491):1.4498	(Banksia_laricina:3.2673	Banksia_incana:3.2673):6.4316):1.6214):0.11444	(((Banksia_leptophylla_var_melletica:1.1375	Banksia_telmatiaea:1.1375):1.2527	((Banksia_leptophylla:0.51237	Banksia_leptophylla_var_leptophylla:0.51237):1.6053	(Banksia_scabrella:0.26372	Banksia_lanata:0.26372):1.8539):0.27258):5.8517	Banksia_grossa:8.2419):3.1929):1.2793):7.3043	((Banksia_grandis:12.168	Banksia_solandri:12.168):6.7859	Banksia_seminuda:18.954):1.064):1.2921	((Banksia_pulchella:7.2075	(Banksia_meisneri_var_ascendens:1.7619	(Banksia_meisneri_var_meisneri:0.11952	Banksia_rosserae:0.11952):1.6424):5.4456):10.997	Banksia_dryandroides:18.205):3.1055):8.3726	((((Banksia_brownii:10.375	(Banksia_littoralis:8.1501	Banksia_occidentalis:8.1501):2.225):2.0109	Banksia_verticillata:12.386):8.9752	(Banksia_nutans_var_cernuella:9.8936	Banksia_nutans_var_nutans:9.8936):11.468):7.2389	(Banksia_quercifolia:4.1646	Banksia_oreophila:4.1646):24.436):1.0829):10.461	((Banksia_ericifolia:15.747	((Banksia_spinulosa_var_neoanglica:2.6189	Banksia_spinulosa_var_collina:2.6189):3.321	(Banksia_spinulosa_var_cunninghamii:0.060195	Banksia_spinulosa_var_spinulosa:0.060195):5.8798):9.8068):8.5558	((Banksia_dentata:11.959	Banksia_paludosa:11.959):3.5151	(((Banksia_integrifolia_subsp_aquilonia:7.3733	(Banksia_oblongifolia:1.1529	Banksia_robur:1.1529):6.2204):3.647	Banksia_plagiocarpa:11.02):2.7213	(((Banksia_marginata:0.46915	Banksia_saxicola:0.46915):6.5963	(Banksia_integrifolia_subsp_compar:2.9549	(Banksia_integrifolia_subsp_monticola:1.1654
(((Musgravea_heterophylla:1.6313	Grevillea_renwickiana:1.6313):0.61819	Grevillea_scortechinii:2.2495):75.494	(((((((((Banksia_pulchella:0.30105	Banksia_meisneri_var_ascendens:0.30105):1.3967	(Banksia_rosserae:0.58607	Banksia_meisneri_var_meisneri:0.58607):1.1117):10.535	Banksia_dryandroides:12.233):5.2225	(Banksia_grandis:2.0586	Banksia_solandri:2.0586):15.396):0.67153	(((((Banksia_dolichostyla:4.1627	Banksia_violacea:4.1627):2.8021	(Banksia_laricina:3.813	Banksia_incana:3.813):3.1518):5.105	((Banksia_grossa:2.5576	((Banksia_leptophylla_var_melletica:2.064	Banksia_telmatiaea:2.064):0.26242	((Banksia_leptophylla_var_leptophylla:0.94844	Banksia_scabrella:0.94844):0.90091	(Banksia_lanata:0.24442	Banksia_leptophylla:0.24442):1.6049):0.47706):0.23124):7.0569	((Banksia_sphaerocarpa_var_latifolia:1.5782	Banksia_micrantha:1.5782):2.1389	(Banksia_sphaerocarpa_var_caesia:3.3147	Banksia_sphaerocarpa_var_sphaerocarpa:3.3147):0.40244):5.8974):2.4552):0.59204	Banksia_tricuspis:12.662):3.6167	Banksia_seminuda:16.279):1.8481):3.6016	((Banksia_ericifolia:13.509	((Banksia_spinulosa_var_spinulosa:2.5018	Banksia_spinulosa_var_cunninghamii:2.5018):2.6866	(Banksia_spinulosa_var_neoanglica:0.096814	Banksia_spinulosa_var_collina:0.096814):5.0916):8.3204):7.5544	((Banksia_canei:8.9389	Banksia_dentata:8.9389):0.67239	((((Banksia_penicillata:0.50992	Banksia_integrifolia_subsp_compar:0.50992):0.83063	(Banksia_integrifolia_subsp_monticola:0.57395	Banksia_integrifolia_subsp_integrifolia:0.57395):0.7666):4.2255	Banksia_paludosa:5.566):3.512	(((Banksia_integrifolia_subsp_aquilonia:3.8044	(Banksia_oblongifolia:0.58147	Banksia_robur:0.58147):3.2229):2.5128	Banksia_plagiocarpa:6.3171):2.7108	(Banksia_marginata:3.9826	Banksia_saxicola:3.9826):5.0452):0.050182):0.53324):11.452):0.66492):6.5287	((Banksia_quercifolia:3.322	Banksia_oreophila:3.322):16.136	(((Banksia_brownii:5.0625	Banksia_verticillata:5.0625):5.2216	(Banksia_littoralis:7.8682
((((Grevillea_renwickiana:0.14418	Grevillea_scortechinii:0.14418):11.854	Musgravea_heterophylla:11.999):53.513	(((Banksia_ericifolia:24.875	(((Banksia_spinulosa_var_neoanglica:0.81534	Banksia_spinulosa_var_collina:0.81534):1.3674	Banksia_spinulosa_var_spinulosa:2.1828):0.41827	Banksia_spinulosa_var_cunninghamii:2.6011):22.274):18.559	((((((Banksia_marginata:1.6422	Banksia_saxicola:1.6422):12.079	((Banksia_integrifolia_subsp_compar:2.8167	Banksia_integrifolia_subsp_integrifolia:2.8167):1.0628	(Banksia_integrifolia_subsp_monticola:1.9885	Banksia_penicillata:1.9885):1.891):9.8412):5.6747	(((Banksia_integrifolia_subsp_aquilonia:3.7155	(Banksia_oblongifolia:2.5837	Banksia_robur:2.5837):1.1317):1.7255	Banksia_plagiocarpa:5.441):5.0668	((Banksia_dentata:4.93	Banksia_paludosa:4.93):3.696	Banksia_canei:8.626):1.8817):8.8877):11.767	(((Banksia_brownii:4.508	Banksia_verticillata:4.508):7.526	(Banksia_littoralis:6.6468	Banksia_occidentalis:6.6468):5.3872):8.0284	(Banksia_nutans_var_cernuella:14.46	Banksia_nutans_var_nutans:14.46):5.6026):11.101):1.7106	(((((((((Banksia_leptophylla:0.13632	Banksia_telmatiaea:0.13632):1.0574	(Banksia_leptophylla_var_melletica:0.60645	(Banksia_scabrella:0.41519	Banksia_lanata:0.41519):0.19126):0.58729):3.8772	(Banksia_grossa:1.767	Banksia_leptophylla_var_leptophylla:1.767):3.304):8.0231	((Banksia_sphaerocarpa_var_latifolia:0.93293	Banksia_micrantha:0.93293):5.8267	(Banksia_sphaerocarpa_var_caesia:1.9148	Banksia_sphaerocarpa_var_sphaerocarpa:1.9148):4.8449):6.3345):0.88178	((Banksia_dolichostyla:6.7079	Banksia_violacea:6.7079):2.0211	(Banksia_incana:4.8844	Banksia_laricina:4.8844):3.8446):5.2469):3.2398	Banksia_tricuspis:17.216):2.4655	Banksia_seminuda:19.681):7.9912	((Banksia_meisneri_var_ascendens:4.2892	((Banksia_meisneri_var_meisneri:0.025541	Banksia_pulchella:0.025541):0.25184	Banksia_rosserae:0.27738):4.0119):15.568	Banksia_dryandroides:19.857):7.8151):1.6984	(Banksia_grandis:4.4624
(((Grevillea_renwickiana:0.90527	Grevillea_scortechinii:0.90527):2.6823	Musgravea_heterophylla:3.5876):74.102	((((((Banksia_seminuda:15.935	((((Banksia_incana:7.419	Banksia_laricina:7.419):1.0791	(Banksia_dolichostyla:7.9934	Banksia_violacea:7.9934):0.50477):3.3516	((Banksia_leptophylla_var_leptophylla:5.34	(((Banksia_telmatiaea:0.32457	Banksia_leptophylla:0.32457):2.3201	(Banksia_leptophylla_var_melletica:2.4838	(Banksia_scabrella:1.447	Banksia_lanata:1.447):1.0368):0.16082):2.5674	Banksia_grossa:5.212):0.12795):2.5685	((Banksia_sphaerocarpa_var_latifolia:6.234	(Banksia_sphaerocarpa_var_sphaerocarpa:3.1289	Banksia_sphaerocarpa_var_caesia:3.1289):3.1051):0.54354	Banksia_micrantha:6.7776):1.1309):3.9413):2.8644	Banksia_tricuspis:14.714):1.2204):7.0485	(((Banksia_meisneri_var_ascendens:7.1169	(Banksia_rosserae:1.7794	(Banksia_meisneri_var_meisneri:0.31594	Banksia_pulchella:0.31594):1.4634):5.3375):7.2436	Banksia_dryandroides:14.36):2.7634	(Banksia_grandis:4.0427	Banksia_solandri:4.0427):13.081):5.8593):4.0341	((Banksia_quercifolia:2.7685	Banksia_oreophila:2.7685):18.101	((Banksia_nutans_var_nutans:13.834	Banksia_nutans_var_cernuella:13.834):3.5573	((Banksia_verticillata:7.5088	Banksia_brownii:7.5088):7.5937	(Banksia_littoralis:8.4658	Banksia_occidentalis:8.4658):6.6366):2.2886):3.4788):6.1474):0.40988	((Banksia_ericifolia:5.947	((Banksia_spinulosa_var_spinulosa:1.5093	Banksia_spinulosa_var_cunninghamii:1.5093):0.63029	(Banksia_spinulosa_var_neoanglica:0.33922	Banksia_spinulosa_var_collina:0.33922):1.8004):3.8074):14.337	((((((Banksia_oblongifolia:1.7527	Banksia_robur:1.7527):7.5492	Banksia_integrifolia_subsp_aquilonia:9.302):1.5877	(Banksia_paludosa:8.3486	Banksia_plagiocarpa:8.3486):2.5411):0.89439	((Banksia_marginata:0.46781	Banksia_saxicola:0.46781):7.1483	((Banksia_penicillata:4.4749	Banksia_integrifolia_subsp_monticola:4.4749):2.1629	(Banksia_integrifolia_subsp_integrifolia:0.55749
((((((((Banksia_seminuda:25.021	(((Banksia_dolichostyla:14.975	(Banksia_violacea:14.413	(Banksia_incana:6.5815	Banksia_laricina:6.5815):7.8312):0.5623):7.5288	(((Banksia_sphaerocarpa_var_latifolia:4.3822	(Banksia_sphaerocarpa_var_sphaerocarpa:1.8611	Banksia_sphaerocarpa_var_caesia:1.8611):2.5211):0.55319	Banksia_micrantha:4.9354):13.733	(Banksia_grossa:5.2763	(((Banksia_lanata:1.0247	(Banksia_leptophylla:0.66052	Banksia_leptophylla_var_melletica:0.66052):0.36416):0.29139	(Banksia_scabrella:0.23718	Banksia_leptophylla_var_leptophylla:0.23718):1.0789):1.9312	Banksia_telmatiaea:3.2472):2.0291):13.392):3.8355):0.6251	Banksia_tricuspis:23.129):1.8926):4.8259	((Banksia_grandis:8.075	Banksia_solandri:8.075):19.517	((((Banksia_meisneri_var_ascendens:1.2817	Banksia_pulchella:1.2817):3.2226	Banksia_meisneri_var_meisneri:4.5043):0.063461	Banksia_rosserae:4.5678):15.239	Banksia_dryandroides:19.806):7.7852):2.2556):2.4967	((((((Banksia_oblongifolia:4.4484	Banksia_robur:4.4484):1.704	Banksia_integrifolia_subsp_aquilonia:6.1524):2.0681	Banksia_plagiocarpa:8.2205):6.6786	(Banksia_dentata:14.052	Banksia_paludosa:14.052):0.84728):4.7721	(Banksia_canei:14.137	((Banksia_penicillata:4.0553	(Banksia_integrifolia_subsp_compar:1.6079	(Banksia_integrifolia_subsp_monticola:1.1478	Banksia_integrifolia_subsp_integrifolia:1.1478):0.46016):2.4474):5.5254	(Banksia_marginata:8.4183	Banksia_saxicola:8.4183):1.1625):4.5564):5.534):7.1381	((Banksia_nutans_var_nutans:16.669	Banksia_nutans_var_cernuella:16.669):7.5247	((Banksia_brownii:6.0901	Banksia_verticillata:6.0901):6.0182	(Banksia_littoralis:7.3412	Banksia_occidentalis:7.3412):4.767):12.085):2.6159):5.5348):3.5356	(Banksia_quercifolia:1.9136	Banksia_oreophila:1.9136):33.966):4.2439	(Banksia_ericifolia:28.124	((Banksia_spinulosa_var_cunninghamii:0.37569	Banksia_spinulosa_var_spinulosa:0.37569):8.7646	(Banksia_spinulosa_var_neoanglica:8.1101	Banksia_spinulosa_var_collina:8.1101):1.0302):18.984):11.999):13.539
(((Panopsis_costaricensis:0.69645	Hakea_victoria:0.69645):49.082	Macadamia_integrifolia:49.778):24.972	((((((Banksia_dentata:16.251	(((Banksia_marginata:1.6394	Banksia_saxicola:1.6394):3.2752	(((Banksia_integrifolia_subsp_monticola:0.14064	Banksia_integrifolia_subsp_integrifolia:0.14064):1.8747	Banksia_penicillata:2.0153):0.13197	Banksia_integrifolia_subsp_compar:2.1473):2.7674):10.899	Banksia_paludosa:15.814):0.43726):0.75417	((((Banksia_oblongifolia:1.4967	Banksia_robur:1.4967):0.90302	Banksia_integrifolia_subsp_aquilonia:2.3997):2.2014	Banksia_plagiocarpa:4.6011):7.8677	Banksia_canei:12.469):4.5367):12.067	(Banksia_ericifolia:15.725	((Banksia_spinulosa_var_cunninghamii:0.97749	Banksia_spinulosa_var_spinulosa:0.97749):6.5555	(Banksia_spinulosa_var_neoanglica:0.45302	Banksia_spinulosa_var_collina:0.45302):7.08):8.1922):13.347):6.7948	(((Banksia_quercifolia:14.471	Banksia_oreophila:14.471):12.171	((Banksia_nutans_var_nutans:12.152	Banksia_nutans_var_cernuella:12.152):7.2766	((Banksia_verticillata:7.891	Banksia_brownii:7.891):6.9638	(Banksia_littoralis:10.124	Banksia_occidentalis:10.124):4.7309):4.5734):7.214):7.5926	(((Banksia_rosserae:2.9894	(Banksia_pulchella:0.38186	(Banksia_meisneri_var_meisneri:0.1008	Banksia_meisneri_var_ascendens:0.1008):0.28107):2.6075):14.846	Banksia_dryandroides:17.835):13.198	((Banksia_grandis:9.7135	Banksia_solandri:9.7135):20.511	(Banksia_seminuda:22.858	((((Banksia_micrantha:1.4452	Banksia_sphaerocarpa_var_latifolia:1.4452):4.3701	(Banksia_sphaerocarpa_var_sphaerocarpa:3.2572	Banksia_sphaerocarpa_var_caesia:3.2572):2.5582):9.1654	(Banksia_tricuspis:14.842	(((Banksia_incana:3.7286	Banksia_laricina:3.7286):4.315	Banksia_violacea:8.0436):4.8621	Banksia_dolichostyla:12.906):1.9363):0.13876):6.2271	((((Banksia_lanata:0.1686	Banksia_leptophylla:0.1686):0.71848	Banksia_scabrella:0.88708):5.857	(Banksia_leptophylla_var_melletica:2.1413
((Panopsis_costaricensis:3.585	Hakea_victoria:3.585):72.006	((((Banksia_ericifolia:23.339	((Banksia_spinulosa_var_spinulosa:2.2873	Banksia_spinulosa_var_cunninghamii:2.2873):0.19409	(Banksia_spinulosa_var_neoanglica:0.64316	Banksia_spinulosa_var_collina:0.64316):1.8382):20.857):14.39	(((Banksia_quercifolia:12.675	Banksia_oreophila:12.675):16.271	((Banksia_nutans_var_nutans:8.9961	Banksia_nutans_var_cernuella:8.9961):9.2898	((Banksia_verticillata:3.8186	Banksia_brownii:3.8186):7.2417	(Banksia_littoralis:3.4967	Banksia_occidentalis:3.4967):7.5636):7.2256):10.661):3.4216	(((((((Banksia_violacea:4.7148	Banksia_dolichostyla:4.7148):2.7666	(Banksia_laricina:0.96722	Banksia_incana:0.96722):6.5141):6.4413	(((Banksia_sphaerocarpa_var_latifolia:1.2082	Banksia_micrantha:1.2082):11	(Banksia_sphaerocarpa_var_caesia:5.6282	Banksia_sphaerocarpa_var_sphaerocarpa:5.6282):6.58):1.0243	(Banksia_grossa:8.0934	((Banksia_telmatiaea:1.4648	((Banksia_leptophylla:0.58337	Banksia_leptophylla_var_leptophylla:0.58337):0.81976	Banksia_scabrella:1.4031):0.061698):0.36373	(Banksia_leptophylla_var_melletica:0.37132	Banksia_lanata:0.37132):1.4572):6.2649):5.139):0.6902):2.2535	Banksia_tricuspis:16.176):4.4346	Banksia_seminuda:20.611):1.8019	((Banksia_grandis:6.2031	Banksia_solandri:6.2031):15.944	(Banksia_dryandroides:8.8916	(((Banksia_meisneri_var_ascendens:1.3495	Banksia_meisneri_var_meisneri:1.3495):2.3117	Banksia_pulchella:3.6612):1.281	Banksia_rosserae:4.9422):3.9493):13.256):0.2652):8.9204	(((((Banksia_marginata:4.1297	Banksia_saxicola:4.1297):1.6359	((Banksia_integrifolia_subsp_compar:1.0628	Banksia_integrifolia_subsp_integrifolia:1.0628):2.6023	(Banksia_penicillata:2.8583	Banksia_integrifolia_subsp_monticola:2.8583):0.80683):2.1004):0.36094	(Banksia_dentata:5.1768	Banksia_paludosa:5.1768):0.94967):5.4541	(Banksia_plagiocarpa:10.741	((Banksia_oblongifolia:1.4485	Banksia_robur:1.4485):8.229
((((Grevillea_renwickiana:0.55822	Grevillea_scortechinii:0.55822):0.14509	Musgravea_heterophylla:0.70331):55.506	(Macadamia_integrifolia:43.177	(Panopsis_costaricensis:3.7069	Hakea_victoria:3.7069):39.47):13.033):20.974	((((((Banksia_quercifolia:3.8726	Banksia_oreophila:3.8726):15.816	(Banksia_nutans_var_cernuella:10.015	Banksia_nutans_var_nutans:10.015):9.6729):4.1567	(Banksia_seminuda:18.759	((Banksia_littoralis:8.6278	Banksia_occidentalis:8.6278):4.9465	(Banksia_brownii:8.1718	Banksia_verticillata:8.1718):5.4025):5.1846):5.0859):7.0967	(((Banksia_tricuspis:20.073	((((Banksia_laricina:1.718	Banksia_incana:1.718):3.7168	Banksia_violacea:5.4348):2.9897	Banksia_dolichostyla:8.4246):10.616	((((Banksia_scabrella:3.2715	Banksia_lanata:3.2715):0.28245	((Banksia_leptophylla:2.6679	Banksia_leptophylla_var_leptophylla:2.6679):0.44976	(Banksia_telmatiaea:1.8562	Banksia_leptophylla_var_melletica:1.8562):1.2615):0.43635):2.0895	Banksia_grossa:5.6435):7.4286	((Banksia_sphaerocarpa_var_latifolia:0.30191	Banksia_micrantha:0.30191):8.1711	(Banksia_sphaerocarpa_var_caesia:0.85487	Banksia_sphaerocarpa_var_sphaerocarpa:0.85487):7.6181):4.5992):5.9686):1.0318):5.8143	((Banksia_pulchella:6.4925	(Banksia_rosserae:0.5153	(Banksia_meisneri_var_meisneri:0.49998	Banksia_meisneri_var_ascendens:0.49998):0.015324):5.9772):12.912	Banksia_dryandroides:19.405):6.4819):2.8783	(Banksia_grandis:11.497	Banksia_solandri:11.497):17.268):2.1763):6.4799	((((Banksia_paludosa:10.635	Banksia_canei:10.635):6.2242	(((Banksia_marginata:0.4831	Banksia_saxicola:0.4831):6.7662	((Banksia_integrifolia_subsp_compar:3.3182	Banksia_integrifolia_subsp_integrifolia:3.3182):0.6437	(Banksia_penicillata:0.058803	Banksia_integrifolia_subsp_monticola:0.058803):3.9031):3.2875):9.4418	Banksia_dentata:16.691):0.1682):2.1536	(Banksia_plagiocarpa:18.823	((Banksia_oblongifolia:3.6034	Banksia_robur:3.6034):6.8222
(((Macadamia_integrifolia:57.34	(Panopsis_costaricensis:8.9571	Hakea_victoria:8.9571):48.383):14.903	(((((((Banksia_dentata:9.2861	(Banksia_paludosa:6.2154	(Banksia_integrifolia_subsp_monticola:5.8537	(Banksia_integrifolia_subsp_compar:4.2674	(Banksia_penicillata:1.8425	Banksia_integrifolia_subsp_integrifolia:1.8425):2.4249):1.5863):0.36175):3.0707):6.3411	(Banksia_plagiocarpa:11.82	((Banksia_oblongifolia:4.8011	Banksia_robur:4.8011):2.7344	Banksia_integrifolia_subsp_aquilonia:7.5355):4.2848):3.8069):1.2943	((Banksia_marginata:3.8931	Banksia_saxicola:3.8931):8.9371	Banksia_canei:12.83):4.0913):10.539	(Banksia_ericifolia:20.314	(Banksia_spinulosa_var_neoanglica:5.5999	((Banksia_spinulosa_var_spinulosa:3.6082	Banksia_spinulosa_var_cunninghamii:3.6082):0.85955	Banksia_spinulosa_var_collina:4.4678):1.1321):14.715):7.1461):11.086	(((Banksia_tricuspis:20.676	((((Banksia_leptophylla:2.1135	((Banksia_leptophylla_var_melletica:0.89956	Banksia_scabrella:0.89956):0.78143	(Banksia_lanata:0.8171	Banksia_telmatiaea:0.8171):0.8639):0.43255):2.979	Banksia_grossa:5.0926):1.921	Banksia_leptophylla_var_leptophylla:7.0136):10.54	(((Banksia_sphaerocarpa_var_sphaerocarpa:5.7385	(Banksia_sphaerocarpa_var_caesia:3.2459	Banksia_sphaerocarpa_var_latifolia:3.2459):2.4926):4.5161	Banksia_micrantha:10.255):5.2967	((Banksia_laricina:3.645	Banksia_incana:3.645):6.8919	(Banksia_dolichostyla:8.8789	Banksia_violacea:8.8789):1.658):5.0145):2.0023):3.1227):7.4005	((Banksia_rosserae:11.468	((Banksia_pulchella:0.41367	Banksia_meisneri_var_meisneri:0.41367):10.833	Banksia_meisneri_var_ascendens:11.247):0.22113):9.3231	Banksia_dryandroides:20.791):7.2857):0.78584	(Banksia_grandis:4.2676	Banksia_solandri:4.2676):24.595):9.6837):0.74605	((Banksia_seminuda:23.645	(Banksia_quercifolia:0.62798	Banksia_oreophila:0.62798):23.017):14.366	((Banksia_nutans_var_cernuella:11.607	Banksia_nutans_var_nutans:11.607):11.806	((Banksia_verticillata:4.6622
(((Musgravea_heterophylla:7.1274	(Grevillea_renwickiana:2.9418	Grevillea_scortechinii:2.9418):4.1856):62.892	((Panopsis_costaricensis:0.034363	Hakea_victoria:0.034363):65.431	Macadamia_integrifolia:65.465):4.5535):6.8789	(((((Banksia_ericifolia:16.938	((Banksia_spinulosa_var_spinulosa:2.932	Banksia_spinulosa_var_cunninghamii:2.932):5.9265	(Banksia_spinulosa_var_neoanglica:2.8477	Banksia_spinulosa_var_collina:2.8477):6.0108):8.08):13.623	((Banksia_dentata:11.663	Banksia_canei:11.663):0.97083	(((Banksia_integrifolia_subsp_monticola:1.7443	((Banksia_integrifolia_subsp_integrifolia:0.63713	Banksia_penicillata:0.63713):0.14806	Banksia_integrifolia_subsp_compar:0.78519):0.95916):6.6655	(Banksia_marginata:1.4411	Banksia_saxicola:1.4411):6.9687):4.0724	((Banksia_plagiocarpa:10.622	(Banksia_integrifolia_subsp_aquilonia:8.0878	(Banksia_oblongifolia:2.3167	Banksia_robur:2.3167):5.7711):2.5337):1.0926	Banksia_paludosa:11.714):0.76809):0.1518):17.927):8.3417	(((Banksia_nutans_var_cernuella:15.303	Banksia_nutans_var_nutans:15.303):1.1792	(((Banksia_brownii:6.8578	Banksia_verticillata:6.8578):1.4839	Banksia_seminuda:8.3416):0.013377	(Banksia_littoralis:6.2044	Banksia_occidentalis:6.2044):2.1506):8.1269):10.429	(Banksia_quercifolia:4.19	Banksia_oreophila:4.19):22.721):11.992):2.0247	(((Banksia_meisneri_var_meisneri:2.9402	(Banksia_meisneri_var_ascendens:2.4664	(Banksia_rosserae:0.031087	Banksia_pulchella:0.031087):2.4354):0.4738):17.346	Banksia_dryandroides:20.286):8.3223	((Banksia_grandis:6.3907	Banksia_solandri:6.3907):17.146	(Banksia_tricuspis:16.564	(((Banksia_dolichostyla:9.2464	(Banksia_violacea:8.2427	(Banksia_laricina:7.1955	Banksia_incana:7.1955):1.0471):1.0037):4.2462	((Banksia_sphaerocarpa_var_latifolia:1.2141	Banksia_micrantha:1.2141):1.0874	(Banksia_sphaerocarpa_var_caesia:1.6429	Banksia_sphaerocarpa_var_sphaerocarpa:1.6429):0.65861):11.191):1.2546	(Banksia_grossa:9.5819
(((Grevillea_renwickiana:4.8703	(Grevillea_scortechinii:1.6891	Musgravea_heterophylla:1.6891):3.1812):68.549	((Panopsis_costaricensis:0.91409	Hakea_victoria:0.91409):57.768	Macadamia_integrifolia:58.682):14.737):3.5142	((((((((Banksia_integrifolia_subsp_compar:4.58	(Banksia_integrifolia_subsp_integrifolia:4.5468	Banksia_integrifolia_subsp_monticola:4.5468):0.033242):2.3697	Banksia_penicillata:6.9497):1.4892	(Banksia_marginata:0.95635	Banksia_saxicola:0.95635):7.4825):13.631	((Banksia_paludosa:11.051	((Banksia_plagiocarpa:9.9578	((Banksia_oblongifolia:1.6965	Banksia_robur:1.6965):2.5124	Banksia_integrifolia_subsp_aquilonia:4.209):5.7488):0.93106	Banksia_dentata:10.889):0.16201):10.439	Banksia_canei:21.489):0.58056):2.2384	(((Banksia_verticillata:10.685	Banksia_brownii:10.685):2.8668	(Banksia_seminuda:12.593	(Banksia_littoralis:5.1106	Banksia_occidentalis:5.1106):7.4825):0.95911):6.9214	(Banksia_nutans_var_cernuella:8.889	Banksia_nutans_var_nutans:8.889):11.585):3.8348):13.983	((Banksia_grandis:5.8443	Banksia_solandri:5.8443):25.531	((((Banksia_grossa:8.0781	((Banksia_scabrella:0.9877	(Banksia_telmatiaea:0.30334	Banksia_leptophylla:0.30334):0.68437):1.5578	((Banksia_leptophylla_var_leptophylla:0.22374	Banksia_leptophylla_var_melletica:0.22374):0.91815	Banksia_lanata:1.1419):1.4036):5.5326):10.647	((((Banksia_laricina:5.9593	Banksia_incana:5.9593):3.778	Banksia_dolichostyla:9.7373):0.023369	Banksia_violacea:9.7606):8.9345	((Banksia_sphaerocarpa_var_latifolia:12.77	Banksia_micrantha:12.77):2.6316	(Banksia_sphaerocarpa_var_sphaerocarpa:9.0325	Banksia_sphaerocarpa_var_caesia:9.0325):6.3688):3.2937):0.029702):2.5831	Banksia_tricuspis:21.308):8.5049	(Banksia_dryandroides:18.72	(((Banksia_meisneri_var_ascendens:1.0475	Banksia_meisneri_var_meisneri:1.0475):3.569	Banksia_pulchella:4.6165):1.8374	Banksia_rosserae:6.4539):12.266):11.093):1.5622):6.9168):2.2903	((Banksia_quercifolia:3.5933
(((((Banksia_quercifolia:8.3001	Banksia_oreophila:8.3001):25.101	((((Banksia_dryandroides:13.207	((Banksia_meisneri_var_meisneri:1.5734	Banksia_meisneri_var_ascendens:1.5734):0.56551	(Banksia_rosserae:0.66591	Banksia_pulchella:0.66591):1.473):11.068):8.894	(Banksia_grandis:1.7659	Banksia_solandri:1.7659):20.335):6.9585	(((Banksia_grossa:3.8944	((((Banksia_telmatiaea:0.12981	(Banksia_leptophylla_var_melletica:0.12742	Banksia_scabrella:0.12742):0.0023914):0.40185	Banksia_lanata:0.53166):1.2747	Banksia_leptophylla:1.8064):1.3897	Banksia_leptophylla_var_leptophylla:3.1961):0.69826):6.3515	(((Banksia_violacea:4.1853	(Banksia_laricina:3.9022	Banksia_incana:3.9022):0.28309):1.7192	Banksia_dolichostyla:5.9044):2.6175	(Banksia_sphaerocarpa_var_latifolia:4.5817	((Banksia_sphaerocarpa_var_sphaerocarpa:1.0569	Banksia_sphaerocarpa_var_caesia:1.0569):2.6534	Banksia_micrantha:3.7103):0.87145):3.9402):1.724):9.0641	Banksia_tricuspis:19.31):9.7497):3.715	((((Banksia_verticillata:8.5466	(Banksia_brownii:7.4732	(Banksia_littoralis:4.9684	Banksia_occidentalis:4.9684):2.5048):1.0733):2.3107	Banksia_seminuda:10.857):3.0105	(Banksia_nutans_var_cernuella:9.3443	Banksia_nutans_var_nutans:9.3443):4.5234):12.427	(((Banksia_canei:6.2957	Banksia_dentata:6.2957):3.414	(((Banksia_integrifolia_subsp_monticola:3.5244	(Banksia_integrifolia_subsp_integrifolia:1.8692	(Banksia_integrifolia_subsp_compar:1.1407	Banksia_penicillata:1.1407):0.72853):1.6552):4.0669	Banksia_paludosa:7.5913):0.68324	(Banksia_marginata:2.9331	Banksia_saxicola:2.9331):5.3414):1.4352):3.0165	(Banksia_plagiocarpa:8.8229	((Banksia_oblongifolia:3.1278	Banksia_robur:3.1278):3.0923	Banksia_integrifolia_subsp_aquilonia:6.2201):2.6028):3.9033):13.568):6.4803):0.62652):2.2583	(Banksia_ericifolia:10.806	(((Banksia_spinulosa_var_collina:0.10114	Banksia_spinulosa_var_neoanglica:0.10114):1.5408	Banksia_spinulosa_var_cunninghamii:1.642):1.3219	Banksia_spinulosa_var_spinulosa:2.9639):7.8418):24.854):4.2749
(((Macadamia_integrifolia:36.841	(Panopsis_costaricensis:6.707	Hakea_victoria:6.707):30.134):17.086	(Musgravea_heterophylla:0.58615	(Grevillea_renwickiana:0.31107	Grevillea_scortechinii:0.31107):0.27507):53.341):23.222	((((((((Banksia_grossa:10.238	((((Banksia_lanata:0.43705	Banksia_leptophylla_var_leptophylla:0.43705):0.31685	Banksia_leptophylla_var_melletica:0.7539):3.3661	Banksia_telmatiaea:4.12):0.5838	(Banksia_leptophylla:1.0552	Banksia_scabrella:1.0552):3.6485):5.5347):5.9538	(((Banksia_sphaerocarpa_var_sphaerocarpa:3.8321	(Banksia_sphaerocarpa_var_latifolia:1.0443	Banksia_sphaerocarpa_var_caesia:1.0443):2.7878):0.49703	Banksia_micrantha:4.3292):5.4452	((Banksia_incana:2.5662	Banksia_laricina:2.5662):3.5671	(Banksia_dolichostyla:5.3045	Banksia_violacea:5.3045):0.82873):3.6411):6.4178):0.83221	Banksia_tricuspis:17.024):5.4772	(Banksia_grandis:1.519	Banksia_solandri:1.519):20.983):2.7762	(Banksia_dryandroides:20.138	(Banksia_meisneri_var_meisneri:8.3971	((Banksia_rosserae:0.51234	Banksia_pulchella:0.51234):3.7663	Banksia_meisneri_var_ascendens:4.2786):4.1184):11.741):5.1399):6.0961	(((Banksia_quercifolia:6.2819	Banksia_oreophila:6.2819):5.2294	Banksia_seminuda:11.511):15.812	(((Banksia_littoralis:7.498	Banksia_occidentalis:7.498):2.3326	(Banksia_verticillata:9.4131	Banksia_brownii:9.4131):0.4175):1.1255	(Banksia_nutans_var_cernuella:6.9544	Banksia_nutans_var_nutans:6.9544):4.0017):16.367):4.051):0.5688	((((Banksia_marginata:4.2414	Banksia_saxicola:4.2414):10.166	((Banksia_integrifolia_subsp_integrifolia:1.1645	(Banksia_integrifolia_subsp_compar:0.29087	Banksia_penicillata:0.29087):0.87362):1.6016	Banksia_integrifolia_subsp_monticola:2.7661):11.641):9.0073	(Banksia_canei:14.886	((Banksia_paludosa:10.311	Banksia_dentata:10.311):2.284	((Banksia_integrifolia_subsp_aquilonia:5.3805	(Banksia_oblongifolia:2.2248	Banksia_robur:2.2248):3.1558):1.0666
((((Panopsis_costaricensis:6.6858	Hakea_victoria:6.6858):23.165	Macadamia_integrifolia:29.851):40.356	(Grevillea_scortechinii:3.7872	(Grevillea_renwickiana:1.2871	Musgravea_heterophylla:1.2871):2.5001):66.42):6.6439	((((((Banksia_nutans_var_cernuella:14.685	Banksia_nutans_var_nutans:14.685):3.9521	((Banksia_seminuda:16.957	(Banksia_brownii:2.5914	Banksia_verticillata:2.5914):14.365):0.74411	(Banksia_littoralis:11.697	Banksia_occidentalis:11.697):6.0038):0.93628):9.9835	(Banksia_quercifolia:17.598	Banksia_oreophila:17.598):11.023):3.127	(((Banksia_canei:13.646	Banksia_dentata:13.646):6.3284	((Banksia_plagiocarpa:10.438	(Banksia_integrifolia_subsp_aquilonia:8.2296	(Banksia_oblongifolia:3.7039	Banksia_robur:3.7039):4.5256):2.208):2.6958	(((Banksia_marginata:1.5189	Banksia_saxicola:1.5189):6.0661	(Banksia_integrifolia_subsp_integrifolia:1.6048	((Banksia_integrifolia_subsp_compar:0.65591	Banksia_penicillata:0.65591):0.47716	Banksia_integrifolia_subsp_monticola:1.1331):0.47175):5.9802):3.582	Banksia_paludosa:11.167):1.9665):6.8414):7.835	(((Banksia_dryandroides:16.396	((Banksia_meisneri_var_ascendens:1.5241	Banksia_pulchella:1.5241):1.1529	(Banksia_rosserae:0.66049	Banksia_meisneri_var_meisneri:0.66049):2.0165):13.719):6.4349	(Banksia_grandis:2.417	Banksia_solandri:2.417):20.414):0.26792	(Banksia_tricuspis:19.045	((Banksia_grossa:7.4815	((Banksia_leptophylla:1.6161	((Banksia_leptophylla_var_melletica:0.36625	Banksia_leptophylla_var_leptophylla:0.36625):0.84247	Banksia_telmatiaea:1.2087):0.40735):1.9603	(Banksia_lanata:2.3015	Banksia_scabrella:2.3015):1.2748):3.9052):10.128	(((Banksia_incana:5.1666	Banksia_laricina:5.1666):1.6852	(Banksia_violacea:4.7064	Banksia_dolichostyla:4.7064):2.1454):10.165	((Banksia_sphaerocarpa_var_latifolia:4.9595	Banksia_micrantha:4.9595):0.93701	(Banksia_sphaerocarpa_var_caesia:3.63
((Panopsis_costaricensis:4.1516	Hakea_victoria:4.1516):72.375	(Macadamia_integrifolia:67.902	((Musgravea_heterophylla:7.3478	(Grevillea_renwickiana:0.87845	Grevillea_scortechinii:0.87845):6.4694):48.544	(((((Banksia_tricuspis:15.602	(((Banksia_incana:6.4583	Banksia_laricina:6.4583):4.8932	(Banksia_dolichostyla:5.2446	Banksia_violacea:5.2446):6.1068):0.85355	((Banksia_grossa:7.3762	((Banksia_scabrella:1.1888	(Banksia_lanata:1.1194	Banksia_leptophylla_var_leptophylla:1.1194):0.069464):3.2424	((Banksia_leptophylla:1.8482	Banksia_leptophylla_var_melletica:1.8482):0.014417	Banksia_telmatiaea:1.8626):2.5685):2.9451):4.203	((Banksia_sphaerocarpa_var_sphaerocarpa:4.6403	Banksia_sphaerocarpa_var_caesia:4.6403):2.1443	(Banksia_micrantha:0.17069	Banksia_sphaerocarpa_var_latifolia:0.17069):6.614):4.7946):0.62576):3.3972):7.452	(Banksia_grandis:2.0637	Banksia_solandri:2.0637):20.99):1.9191	(Banksia_dryandroides:13.836	(((Banksia_meisneri_var_ascendens:1.7876	Banksia_meisneri_var_meisneri:1.7876):0.048307	Banksia_rosserae:1.8359):1.7784	Banksia_pulchella:3.6143):10.222):11.137):5.7669	((((((Banksia_plagiocarpa:8.8608	(Banksia_integrifolia_subsp_aquilonia:5.3294	(Banksia_oblongifolia:2.2031	Banksia_robur:2.2031):3.1263):3.5314):3.9091	((Banksia_paludosa:7.536	(Banksia_integrifolia_subsp_compar:5.3809	(Banksia_integrifolia_subsp_integrifolia:1.1076	(Banksia_integrifolia_subsp_monticola:0.49376	Banksia_penicillata:0.49376):0.61383):4.2733):2.1552):4.7647	Banksia_canei:12.301):0.46905):1.5198	Banksia_dentata:14.29):2.6038	(Banksia_marginata:9.3457	Banksia_saxicola:9.3457):7.5477):8.3253	(Banksia_ericifolia:12.646	((Banksia_spinulosa_var_spinulosa:3.2926	(Banksia_spinulosa_var_collina:0.46222	Banksia_spinulosa_var_neoanglica:0.46222):2.8304):0.39635	Banksia_spinulosa_var_cunninghamii:3.689):8.9574):12.572):2.9131	((Banksia_quercifolia:10.609	Banksia_oreophila:10.609):10.406	(((Banksia_verticillata:8.0334
(((Musgravea_heterophylla:4.5347	Panopsis_costaricensis:4.5347):59.813	(((Grevillea_scortechinii:1.3993	Hakea_victoria:1.3993):1.3423	Grevillea_renwickiana:2.7417):37.024	Macadamia_integrifolia:39.766):24.582):11.45	(((((Banksia_grandis:6.0225	Banksia_solandri:6.0225):24.199	((Banksia_dryandroides:20.572	(Banksia_meisneri_var_meisneri:3.8994	Banksia_rosserae:3.8994):16.673):5.08	(Banksia_meisneri_var_ascendens:5.0311	Banksia_pulchella:5.0311):20.621):4.5693):0.84335	((Banksia_tricuspis:20.376	(Banksia_grossa:11.429	(Banksia_leptophylla_var_melletica:3.0161	(((Banksia_telmatiaea:1.916	Banksia_leptophylla:1.916):0.50303	Banksia_lanata:2.419):0.28949	(Banksia_leptophylla_var_leptophylla:0.57005	Banksia_scabrella:0.57005):2.1385):0.30756):8.413):8.9467):0.93368	(((Banksia_dolichostyla:7.9895	Banksia_violacea:7.9895):2.3394	(Banksia_incana:9.6588	Banksia_laricina:9.6588):0.67007):10.595	(Banksia_micrantha:18.618	((Banksia_sphaerocarpa_var_sphaerocarpa:0.27552	Banksia_sphaerocarpa_var_caesia:0.27552):12.486	Banksia_sphaerocarpa_var_latifolia:12.762):5.8566):2.3061):0.38505):9.7555):13.588	(((Banksia_quercifolia:3.1647	Banksia_oreophila:3.1647):28.751	(((Banksia_littoralis:5.7667	Banksia_occidentalis:5.7667):6.5883	((Banksia_brownii:3.8891	Banksia_verticillata:3.8891):7.7882	Banksia_seminuda:11.677):0.6778):8.3314	(Banksia_nutans_var_nutans:15.666	Banksia_nutans_var_cernuella:15.666):5.0202):11.23):8.9246	((((((Banksia_integrifolia_subsp_monticola:1.9308	((Banksia_integrifolia_subsp_compar:1.084	Banksia_penicillata:1.084):0.14888	Banksia_integrifolia_subsp_integrifolia:1.2329):0.69796):7.7443	(Banksia_marginata:0.31625	Banksia_saxicola:0.31625):9.3589):3.5902	Banksia_canei:13.265):3.7825	(Banksia_plagiocarpa:12.553	(Banksia_integrifolia_subsp_aquilonia:12.365	(Banksia_oblongifolia:5.2504	Banksia_robur:5.2504):7.1147):0.1875):4.4953):1.252	(Banksia_paludosa:17.489
(((((Hakea_victoria:4.6526	Grevillea_renwickiana:4.6526):1.0841	Grevillea_scortechinii:5.7367):51.025	Macadamia_integrifolia:56.762):8.9091	(Musgravea_heterophylla:2.4747	Panopsis_costaricensis:2.4747):63.196):12.144	(((Banksia_ericifolia:14.488	(((Banksia_spinulosa_var_collina:1.178	Banksia_spinulosa_var_neoanglica:1.178):1.4793	Banksia_spinulosa_var_spinulosa:2.6572):4.3681	Banksia_spinulosa_var_cunninghamii:7.0253):7.4626):33.421	((Banksia_quercifolia:1.2249	Banksia_oreophila:1.2249):41.631	(((((Banksia_littoralis:7.7481	Banksia_occidentalis:7.7481):6.9953	(Banksia_brownii:5.5089	Banksia_verticillata:5.5089):9.2345):1.1778	Banksia_seminuda:15.921):16.707	(Banksia_nutans_var_nutans:10.789	Banksia_nutans_var_cernuella:10.789):21.839):4.2906	(((((((Banksia_oblongifolia:4.5512	Banksia_robur:4.5512):1.183	Banksia_integrifolia_subsp_aquilonia:5.7342):1.1996	Banksia_plagiocarpa:6.9338):0.14168	Banksia_dentata:7.0755):8.7658	(Banksia_canei:14.495	(((Banksia_integrifolia_subsp_monticola:0.63013	(Banksia_integrifolia_subsp_integrifolia:0.27153	Banksia_integrifolia_subsp_compar:0.27153):0.3586):4.5866	Banksia_penicillata:5.2168):2.2241	(Banksia_marginata:4.7836	Banksia_saxicola:4.7836):2.6572):7.0538):1.3466):1.9873	Banksia_paludosa:17.829):17.161	(((((Banksia_micrantha:2.7292	((Banksia_sphaerocarpa_var_sphaerocarpa:1.8517	Banksia_sphaerocarpa_var_caesia:1.8517):0.32263	Banksia_sphaerocarpa_var_latifolia:2.1744):0.55482):12.28	((Banksia_dolichostyla:12.567	((Banksia_laricina:5.2195	Banksia_incana:5.2195):6.8425	Banksia_violacea:12.062):0.50499):2.0251	(((Banksia_leptophylla_var_leptophylla:2.0459	(Banksia_leptophylla:1.9574	Banksia_lanata:1.9574):0.088465):0.31494	((Banksia_scabrella:0.67008	Banksia_leptophylla_var_melletica:0.67008):0.76215	Banksia_telmatiaea:1.4322):0.92857):0.93136	Banksia_grossa:3.2922):11.3):0.41655):2.063	Banksia_tricuspis:17.072):10.017	(((Banksia_meisneri_var_meisneri:3.2353
((Musgravea_heterophylla:2.528	Panopsis_costaricensis:2.528):74.524	((((Hakea_victoria:0.75287	Grevillea_renwickiana:0.75287):4.114	Grevillea_scortechinii:4.8669):60.576	Macadamia_integrifolia:65.443):3.9369	((((((((Banksia_baueri:2.7261	Banksia_lullfitzii:2.7261):7.0283	Banksia_elderiana:9.7543):2.0629	((Banksia_caleyi:3.0152	Banksia_lemanniana:3.0152):4.6557	Banksia_aculeata:7.6709):4.1463):3.884	((((Banksia_serrata:0.1162	Banksia_aemula:0.1162):1.7681	Banksia_ornata:1.8843):5.191	(Banksia_gardneri_var_gardneri:4.6798	((Banksia_blechnifolia:1.0725	Banksia_repens:1.0725):0.32283	Banksia_goodii:1.3954):3.2844):2.3955):6.2148	((Banksia_gardneri_var_bevidentata:2.5024	(Banksia_gardneri_var_hiemalis:2.0052	Banksia_chamaephyton:2.0052):0.49715):9.6066	Banksia_petiolaris:12.109):1.1811):2.4111):6.1967	((Banksia_laevigata_subsp_fuscolutea:7.7894	(Banksia_audax:3.2715	Banksia_benthamiana:3.2715):4.5179):2.1382	Banksia_laevigata_subsp_laevigata:9.9276):11.97):3.422	(Banksia_praemorsa:7.2861	((Banksia_media:1.6924	Banksia_epica:1.6924):2.5771	Banksia_pilostylis:4.2695):3.0166):18.034):8.998	((((((Banksia_proteiodes:13.3	(((Banksia_arborea:7.4942	(Banksia_kippistiana:4.5532	Banksia_undata:4.5532):2.941):1.388	(Banksia_fraseri:7.4502	(Banksia_carlinoides:4.4306	Banksia_tridentata:4.4306):3.0196):1.432):1.2452	(Banksia_borealis:6.2333	(Banksia_prionophylla:0.28933	Banksia_serratuloides_subsp_perissa:0.28933):5.944):3.894):3.1727):0.68617	(Banksia_calophylla:5.7337	Banksia_porrecta:5.7337):8.2525):2.6429	(Banksia_viscida:16.469	((Banksia_heliantha:12.422	Banksia_idiogenes:12.422):3.7357	((Banksia_pallida:10.509	(((Banksia_platycarpa:2.1958	Banksia_fasciculata:2.1958):1.8344	Banksia_densa:4.0302):2.262
((((((((((Banksia_baueri:1.0771	Banksia_lullfitzii:1.0771):5.367	Banksia_elderiana:6.4441):5.56	((Banksia_lemanniana:3.6924	Banksia_aculeata:3.6924):1.2332	Banksia_caleyi:4.9256):7.0785):3.8171	((((Banksia_serrata:1.6564	Banksia_aemula:1.6564):2.8005	Banksia_ornata:4.4568):3.4043	((Banksia_blechnifolia:1.5134	(Banksia_goodii:0.086052	Banksia_repens:0.086052):1.4274):1.4229	Banksia_gardneri_var_gardneri:2.9363):4.9248):4.6422	(((Banksia_chamaephyton:5.261	Banksia_gardneri_var_hiemalis:5.261):0.11022	Banksia_gardneri_var_bevidentata:5.3713):1.6556	Banksia_petiolaris:7.0268):5.4765):3.3178):0.32381	((Banksia_laevigata_subsp_fuscolutea:9.4653	(Banksia_audax:1.8152	Banksia_benthamiana:1.8152):7.65):0.15164	Banksia_laevigata_subsp_laevigata:9.6169):6.5281):7.8531	(Banksia_pilostylis:4.2588	((Banksia_media:0.73776	Banksia_epica:0.73776):3.0717	Banksia_praemorsa:3.8095):0.44933):19.739):5.9952	((((Banksia_pallida:7.2765	((Banksia_insulanemorecincta:2.5585	Banksia_rufistylis:2.5585):2.7705	((Banksia_platycarpa:0.51107	Banksia_fasciculata:0.51107):2.2401	Banksia_densa:2.7512):2.5778):1.9475):10.707	(Banksia_glaucifolia:14.224	(((Banksia_corvijuga:2.9389	(Banksia_splendida_subsp_splendida:0.30663	Banksia_splendida_subsp_macrocarpa:0.30663):2.6323):8.6759	((Banksia_obovata:0.056495	Banksia_stenoprion:0.056495):8.8579	(Banksia_dallaneyi:8.5925	(((Banksia_nivea_subsp_nivea:0.030665	Banksia_arctotidis:0.030665):0.032163	Banksia_tortifolia:0.062828):4.3506	(Banksia_brunnea:1.4502	Banksia_nivea_subsp_fuliginosa:1.4502):2.9632):4.1791):0.32188):2.7004):2.199	((((((Banksia_kippistiana:8.2663	(Banksia_undata:4.1392	Banksia_arborea:4.1392):4.1271):2.5458	((Banksia_carlinoides:3.4473	Banksia_tridentata:3.4473):1.1906	Banksia_fraseri:4.638):6.1741):0.10297	((Banksia_concinna:3.7294
((((((((Banksia_elderiana:7.4058	(Banksia_baueri:2.1223	Banksia_lullfitzii:2.1223):5.2835):3.9677	((Banksia_caleyi:1.381	Banksia_lemanniana:1.381):1.4479	Banksia_aculeata:2.8289):8.5446):0.040359	((Banksia_petiolaris:8.642	Banksia_gardneri_var_bevidentata:8.642):2.3084	(((Banksia_gardneri_var_gardneri:7.1287	(Banksia_repens:4.917	(Banksia_blechnifolia:2.8478	Banksia_goodii:2.8478):2.0692):2.2117):0.61179	((Banksia_ornata:1.6139	Banksia_aemula:1.6139):0.039631	Banksia_serrata:1.6535):6.0869):1.7252	(Banksia_chamaephyton:6.7366	Banksia_gardneri_var_hiemalis:6.7366):2.7291):1.4847):0.46343):12.5	((Banksia_laevigata_subsp_fuscolutea:2.2577	Banksia_laevigata_subsp_laevigata:2.2577):4.2625	(Banksia_audax:4.3112	Banksia_benthamiana:4.3112):2.209):17.394):7.2229	((Banksia_media:6.6234	Banksia_pilostylis:6.6234):2.239	(Banksia_praemorsa:3.9037	Banksia_epica:3.9037):4.9587):22.274):3.9216	((((Banksia_proteiodes:6.0542	Banksia_coccinea:6.0542):8.6081	(Banksia_baxteri:5.4057	Banksia_speciosa:5.4057):9.2565):9.9808	((Banksia_elegans:14.594	Banksia_columnaris:14.594):7.1215	((((Banksia_lindleyana:5.6215	(((Banksia_burdettii:0.18314	Banksia_menziesii:0.18314):1.463	Banksia_victoriae:1.6462):0.62009	(Banksia_hookeriana:0.66115	Banksia_prionotes:0.66115):1.6051):3.3552):0.53746	(Banksia_ashbyi:3.4178	Banksia_sceptrum:3.4178):2.7411):5.5155	Banksia_candolleana:11.674):6.3524	((Banksia_subulata:14.036	(Banksia_cuneata:3.2919	(Banksia_ilicifolia:0.04075	Banksia_oligantha:0.04075):3.2512):10.744):2.9636	Banksia_attenuata:17):1.0271):3.6889):2.9272):6.7886	((((((Banksia_echinata:0.34157	Banksia_wonganensis:0.34157):11.041	((Banksia_strictifolia:3.4768	Banksia_sessilis_var_cordata:3.4768):2.2625	(Banksia_sessilis_var_sessilis:3.5025
(((((((((Banksia_caleyi:1.5681	Banksia_aculeata:1.5681):8.475	Banksia_lemanniana:10.043):7.2893	((((Banksia_goodii:3.559	(Banksia_gardneri_var_gardneri:1.5378	Banksia_repens:1.5378):2.0212):0.45159	Banksia_blechnifolia:4.0106):5.036	((Banksia_serrata:0.91241	Banksia_aemula:0.91241):3.3397	Banksia_ornata:4.2521):4.7945):0.48397	((Banksia_gardneri_var_bevidentata:4.3719	Banksia_gardneri_var_hiemalis:4.3719):2.8241	(Banksia_chamaephyton:5.8013	Banksia_petiolaris:5.8013):1.3947):2.3345):7.8019):4.0271	(Banksia_elderiana:4.7283	(Banksia_baueri:2.9185	Banksia_lullfitzii:2.9185):1.8098):16.631):2.8808	((Banksia_laevigata_subsp_laevigata:4.2032	Banksia_laevigata_subsp_fuscolutea:4.2032):9.0338	(Banksia_audax:6.0585	Banksia_benthamiana:6.0585):7.1786):11.003):2.1798	((Banksia_epica:3.3711	(Banksia_media:0.9642	Banksia_praemorsa:0.9642):2.4069):5.2143	Banksia_pilostylis:8.5854):17.835):17.877	(((((Banksia_prolata:10.28	((Banksia_tenuis_var_reptans:5.2566	Banksia_tenuis_var_tenuifolia:5.2566):4.7524	(Banksia_anatona:8.6328	Banksia_falcata:8.6328):1.3762):0.27088):3.6954	(Banksia_proteiodes:7.7866	(Banksia_glaucifolia:3.6173	(Banksia_bella:0.67259	Banksia_ionthocarpa:0.67259):2.9448):4.1692):6.1887):3.9632	((Banksia_concinna:8.0147	Banksia_serra:8.0147):6.9408	((Banksia_dallaneyi:9.8001	((Banksia_brunnea:3.9977	Banksia_nivea_subsp_fuliginosa:3.9977):1.2214	((Banksia_tortifolia:0.11939	Banksia_nivea_subsp_nivea:0.11939):0.38057	Banksia_arctotidis:0.49996):4.7192):4.581):1.3365	(Banksia_obovata:9.1649	Banksia_stenoprion:9.1649):1.9717):3.8189):2.983):5.8953	((((Banksia_calophylla:4.1012	(Banksia_columnaris:0.73806	Banksia_porrecta:0.73806):3.3632):12.604	((((Banksia_echinata:0.42228	Banksia_wonganensis:0.42228):5.0127	((Banksia_hewardiana:4.1033
((((((((Banksia_aculeata:4.4231	Banksia_lemanniana:4.4231):4.0618	Banksia_caleyi:8.4848):6.6999	((Banksia_elderiana:6.789	(Banksia_baueri:0.87551	Banksia_lullfitzii:0.87551):5.9135):6.8956	(((Banksia_blechnifolia:3.1464	(Banksia_gardneri_var_gardneri:2.7941	(Banksia_goodii:1.9531	Banksia_repens:1.9531):0.84096):0.35235):4.8475	((Banksia_serrata:0.54619	Banksia_aemula:0.54619):0.80365	Banksia_ornata:1.3498):6.6441):1.2426	(Banksia_petiolaris:8.132	(Banksia_chamaephyton:5.9017	(Banksia_gardneri_var_bevidentata:5.3824	Banksia_gardneri_var_hiemalis:5.3824):0.51932):2.2303):1.1045):4.4481):1.5001):3.9955	((Banksia_laevigata_subsp_fuscolutea:4.1426	Banksia_laevigata_subsp_laevigata:4.1426):5.2557	(Banksia_audax:1.4724	Banksia_benthamiana:1.4724):7.9259):9.7819):2.9544	(Banksia_pilostylis:2.7563	(Banksia_media:2.5379	(Banksia_praemorsa:0.67459	Banksia_epica:0.67459):1.8634):0.21833):19.378):16.037	((((Banksia_baxteri:6.2009	Banksia_speciosa:6.2009):2.782	Banksia_coccinea:8.9829):6.0662	(((Banksia_subulata:12.078	Banksia_attenuata:12.078):1.7706	((((Banksia_ashbyi:3.401	Banksia_sceptrum:3.401):1.7573	Banksia_lindleyana:5.1582):4.539	(((Banksia_menziesii:1.0495	Banksia_burdettii:1.0495):0.18429	Banksia_victoriae:1.2338):4.577	(Banksia_hookeriana:1.3417	Banksia_prionotes:1.3417):4.4691):3.8864):2.5857	Banksia_candolleana:12.283):1.5655):0.46227	(Banksia_elegans:13.784	(Banksia_cuneata:3.3926	(Banksia_ilicifolia:2.4469	Banksia_oligantha:2.4469):0.94568):10.391):0.52699):0.73851):20.906	(Banksia_undata:24.12	((((((Banksia_idiogenes:10.64	(Banksia_heliantha:3.9512	Banksia_corvijuga:3.9512):6.6886):4.9542	(Banksia_cynaroides:0.094123	Banksia_vestita:0.094123):15.5):1.2943	((Banksia_ionthocarpa:0.92635
(((Musgravea_heterophylla:0.8511	Grevillea_scortechinii:0.8511):2.2354	Grevillea_renwickiana:3.0865):72.988	((Macadamia_integrifolia:52.109	(Panopsis_costaricensis:7.8248	Hakea_victoria:7.8248):44.284):22.58	((((((Banksia_laevigata_subsp_fuscolutea:5.4055	Banksia_laevigata_subsp_laevigata:5.4055):7.399	(Banksia_audax:2.1082	Banksia_benthamiana:2.1082):10.696):9.861	(((Banksia_caleyi:5.3264	Banksia_aculeata:5.3264):1.8221	Banksia_lemanniana:7.1485):12.631	(((((Banksia_serrata:1.8027	Banksia_aemula:1.8027):4.2505	Banksia_ornata:6.0532):4.0073	((Banksia_blechnifolia:2.8816	(Banksia_repens:1.0893	Banksia_goodii:1.0893):1.7923):2.6142	Banksia_gardneri_var_gardneri:5.4958):4.5647):4.9279	((Banksia_chamaephyton:6.711	Banksia_gardneri_var_hiemalis:6.711):3.1111	(Banksia_gardneri_var_bevidentata:5.7461	Banksia_petiolaris:5.7461):4.0761):5.1663):3.1573	(Banksia_elderiana:6.971	(Banksia_baueri:4.1025	Banksia_lullfitzii:4.1025):2.8685):11.175):1.6336):2.8861):1.1919	((Banksia_media:0.84913	Banksia_praemorsa:0.84913):5.2316	(Banksia_epica:4.6858	Banksia_pilostylis:4.6858):1.3949):17.777):16.04	(((Banksia_coccinea:20.874	(Banksia_baxteri:11.236	Banksia_speciosa:11.236):9.6375):5.883	(((Banksia_attenuata:10.703	(((Banksia_lindleyana:4.1684	(Banksia_burdettii:2.5877	((Banksia_menziesii:0.74347	Banksia_victoriae:0.74347):0.94872	(Banksia_hookeriana:0.90082	Banksia_prionotes:0.90082):0.79137):0.89553):1.5807):0.015802	(Banksia_ashbyi:0.36864	Banksia_sceptrum:0.36864):3.8155):3.4799	Banksia_candolleana:7.6641):3.0385):6.8321	Banksia_subulata:17.535):3.2531	(Banksia_elegans:19.247	(Banksia_columnaris:8.3766	((Banksia_ilicifolia:3.116	Banksia_oligantha:3.116):2.9945	Banksia_cuneata:6.1105):2.2661):10.871):1.5406):5.9692):6.9915
(((Panopsis_costaricensis:15.091	Hakea_victoria:15.091):51.153	Macadamia_integrifolia:66.244):11.186	(((Grevillea_scortechinii:4.9794	Grevillea_renwickiana:4.9794):5.2959	Musgravea_heterophylla:10.275):52.084	((((((((((Banksia_serrata:0.37876	Banksia_aemula:0.37876):0.76417	Banksia_ornata:1.1429):5.6096	(((Banksia_blechnifolia:0.65679	Banksia_gardneri_var_gardneri:0.65679):0.15992	Banksia_repens:0.81671):1.2488	Banksia_goodii:2.0655):4.687):3.9988	((Banksia_gardneri_var_bevidentata:6.8925	Banksia_gardneri_var_hiemalis:6.8925):1.1573	(Banksia_chamaephyton:7.4166	Banksia_petiolaris:7.4166):0.63321):2.7016):2.1054	(Banksia_elderiana:9.817	(Banksia_baueri:2.0471	Banksia_lullfitzii:2.0471):7.7699):3.0397):0.94662	((Banksia_caleyi:6.4661	Banksia_lemanniana:6.4661):0.14635	Banksia_aculeata:6.6124):7.1909):2.8402	((Banksia_laevigata_subsp_laevigata:6.5374	Banksia_laevigata_subsp_fuscolutea:6.5374):0.84612	(Banksia_audax:0.69066	Banksia_benthamiana:0.69066):6.6928):9.26):3.7792	((Banksia_epica:4.3238	Banksia_pilostylis:4.3238):1.5093	(Banksia_praemorsa:0.36848	Banksia_media:0.36848):5.4646):14.59):8.4405	(((Banksia_coccinea:16.302	(Banksia_baxteri:13.937	Banksia_speciosa:13.937):2.3644):5.8868	(((((Banksia_ashbyi:3.6688	Banksia_sceptrum:3.6688):2.7081	(((Banksia_burdettii:0.93807	Banksia_victoriae:0.93807):2.1885	(Banksia_hookeriana:1.1127	Banksia_prionotes:1.1127):2.0138):0.10485	Banksia_menziesii:3.2314):3.1454):0.45488	Banksia_lindleyana:6.8317):4.5128	Banksia_candolleana:11.345):7.4842	(Banksia_attenuata:18.35	(((Banksia_ilicifolia:0.61562	Banksia_oligantha:0.61562):5.2077	Banksia_cuneata:5.8233):11.395	(Banksia_subulata:10.181	Banksia_elegans:10.181):7.0367):1.1318):0.47877):3.3597):0.4669	(((Banksia_cynaroides:4.5358
((((Grevillea_renwickiana:1.1526	Grevillea_scortechinii:1.1526):5.2435	Musgravea_heterophylla:6.396):66.716	(((((((((Banksia_serrata:0.52932	Banksia_aemula:0.52932):2.7272	Banksia_ornata:3.2566):6.8995	((Banksia_gardneri_var_gardneri:2.1452	(Banksia_goodii:0.65071	Banksia_repens:0.65071):1.4945):0.22285	Banksia_blechnifolia:2.368):7.7881):2.8028	((Banksia_chamaephyton:7.9156	Banksia_petiolaris:7.9156):0.33986	(Banksia_gardneri_var_hiemalis:6.6884	Banksia_gardneri_var_bevidentata:6.6884):1.5671):4.7034):2.1068	(((Banksia_aculeata:3.2206	Banksia_caleyi:3.2206):2.1928	Banksia_lemanniana:5.4134):6.3258	(Banksia_elderiana:7.4057	(Banksia_baueri:4.2981	Banksia_lullfitzii:4.2981):3.1076):4.3335):3.3265):2.3809	((Banksia_laevigata_subsp_fuscolutea:3.4561	Banksia_laevigata_subsp_laevigata:3.4561):3.2124	(Banksia_audax:1.1104	Banksia_benthamiana:1.1104):5.5582):10.778):7.0983	(((Banksia_praemorsa:1.8702	Banksia_media:1.8702):0.1137	Banksia_pilostylis:1.9839):0.11551	Banksia_epica:2.0994):22.445):6.4068	((Banksia_coccinea:13.521	(Banksia_baxteri:10.558	Banksia_speciosa:10.558):2.9628):14.685	(((((Banksia_mimica:15.847	((((((Banksia_drummondii:0.043486	Banksia_fililoba:0.043486):1.0786	Banksia_pteridifolia:1.1221):4.9293	Banksia_lepidorhiza:6.0514):0.82107	(Banksia_shanklandiorum:6.1713	(((Banksia_pellaeifolia:1.4807	Banksia_alliacea:1.4807):0.48621	Banksia_catoglypta:1.9669):0.81147	Banksia_octotriginta:2.7784):3.3929):0.70119):7.3765	(Banksia_purdieana:11.225	((((Banksia_meganotia:3.7248	Banksia_shuttleworthiana:3.7248):3.7851	(Banksia_obtusa:7.4126	Banksia_bipinnatifida:7.4126):0.097334):1.6595	(Banksia_cirsioides:2.4393	Banksia_armata:2.4393):6.7301):0.54899	Banksia_columnaris:9.7184):1.5069):3.0236):1.3274	((((Banksia_hewardiana:1.8069
((((Musgravea_heterophylla:2.0271	Grevillea_renwickiana:2.0271):0.40888	Grevillea_scortechinii:2.436):59.597	((Panopsis_costaricensis:2.3218	Hakea_victoria:2.3218):48.439	Macadamia_integrifolia:50.761):11.272):14.329	(((((((Banksia_caleyi:1.1182	Banksia_aculeata:1.1182):3.0466	Banksia_lemanniana:4.1648):13.961	((Banksia_elderiana:13.503	(Banksia_baueri:9.3787	Banksia_lullfitzii:9.3787):4.1247):3.9604	((Banksia_petiolaris:13.017	(Banksia_gardneri_var_hiemalis:10.705	Banksia_gardneri_var_bevidentata:10.705):2.3119):2.5183	(((Banksia_repens:5.8865	(Banksia_goodii:2.0896	Banksia_blechnifolia:2.0896):3.7969):3.3877	(Banksia_gardneri_var_gardneri:6.8153	((Banksia_serrata:0.0054345	Banksia_aemula:0.0054345):1.5491	Banksia_ornata:1.5545):5.2608):2.4588):3.2669	Banksia_chamaephyton:12.541):2.9938):1.9289):0.66241):3.8669	((Banksia_laevigata_subsp_laevigata:5.7387	Banksia_laevigata_subsp_fuscolutea:5.7387):6.4894	(Banksia_audax:2.4142	Banksia_benthamiana:2.4142):9.8139):9.7649):3.3581	(Banksia_pilostylis:8.8702	((Banksia_praemorsa:0.97829	Banksia_epica:0.97829):4.0278	Banksia_media:5.0061):3.8642):16.481):15.448	((((Banksia_attenuata:25.684	(((Banksia_ilicifolia:4.3112	Banksia_oligantha:4.3112):1.09	Banksia_cuneata:5.4012):14.261	(Banksia_elegans:19.376	Banksia_subulata:19.376):0.28601):6.0212):2.2771	(((Banksia_lindleyana:12.792	(Banksia_ashbyi:5.8232	Banksia_sceptrum:5.8232):6.9692):1.5502	((Banksia_burdettii:1.206	(Banksia_victoriae:0.59657	Banksia_menziesii:0.59657):0.60947):3.5029	(Banksia_hookeriana:0.74778	Banksia_prionotes:0.74778):3.9611):9.6337):1.5579	Banksia_candolleana:15.901):12.06):4.9719	((((Banksia_splendida_subsp_splendida:2.1432	Banksia_splendida_subsp_macrocarpa:2.1432):17.119	(((Banksia_arborea:7.011	Banksia_undata:7.011):0.40238
(((Grevillea_scortechinii:0.27108	Musgravea_heterophylla:0.27108):2.2809	Grevillea_renwickiana:2.552):76.363	((((((((((Banksia_obovata:0.45219	Banksia_stenoprion:0.45219):7.7192	Banksia_dallaneyi:8.1714):0.85765	(((Banksia_tortifolia:0.88065	Banksia_brunnea:0.88065):0.97341	Banksia_nivea_subsp_nivea:1.8541):1.6158	(Banksia_arctotidis:1.7563	Banksia_nivea_subsp_fuliginosa:1.7563):1.7136):5.5591):5.7816	(Banksia_splendida_subsp_splendida:1.2143	Banksia_splendida_subsp_macrocarpa:1.2143):13.596):0.18526	((Banksia_arborea:12.304	Banksia_undata:12.304):2.6246	((Banksia_concinna:5.3839	Banksia_serra:5.3839):9.0564	Banksia_epimicta:14.44):0.48828):0.067205):3.639	(((((((Banksia_ionthocarpa:8.1773	((Banksia_rufa:2.8569	Banksia_kippistiana:2.8569):3.4356	(Banksia_glaucifolia:4.1379	Banksia_bella:4.1379):2.1546):1.8848):0.50313	(((Banksia_carlinoides:3.8897	Banksia_tridentata:3.8897):0.6326	Banksia_fraseri:4.5223):2.6138	((Banksia_prionophylla:3.1438	Banksia_borealis:3.1438):1.6954	Banksia_serratuloides_subsp_perissa:4.8392):2.2969):1.5444):1.1496	(Banksia_cynaroides:1.2162	Banksia_vestita:1.2162):8.6138):0.45545	((Banksia_idiogenes:9.1629	((Banksia_heliantha:1.5141	Banksia_corvijuga:1.5141):6.705	(Banksia_porrecta:1.0797	Banksia_calophylla:1.0797):7.1394):0.94384):1.0393	Banksia_mimica:10.202):0.083197):7.219	(((((Banksia_octotriginta:2.401	(Banksia_drummondii:0.49998	Banksia_fililoba:0.49998):1.901):0.29472	Banksia_catoglypta:2.6957):3.4115	((Banksia_alliacea:1.6578	((Banksia_pteridifolia:0.40084	Banksia_pellaeifolia:0.40084):0.097748	Banksia_shanklandiorum:0.49859):1.1592):2.9179	Banksia_lepidorhiza:4.5756):1.5316):7.8057	((((Banksia_hewardiana:8.3471	Banksia_strictifolia:8.3471):0.23318	(Banksia_sessilis_var_cordata:0.17945	Banksia_sessilis_var_sessilis:0.17945):8.4009):0.90108
((((((((Banksia_subulata:18.428	(((Banksia_ilicifolia:0.33332	Banksia_oligantha:0.33332):1.7826	Banksia_cuneata:2.1159):12.97	Banksia_elegans:15.086):3.3418):0.61832	Banksia_attenuata:19.046):8.1123	(((Banksia_lindleyana:17.41	(Banksia_ashbyi:2.1203	Banksia_sceptrum:2.1203):15.29):1.1643	((Banksia_hookeriana:1.3288	Banksia_prionotes:1.3288):3.3568	(Banksia_victoriae:2.73	(Banksia_burdettii:1.9213	Banksia_menziesii:1.9213):0.80872):1.9556):13.889):5.8488	Banksia_candolleana:24.423):2.7351):5.9052	(((Banksia_cynaroides:0.39856	Banksia_vestita:0.39856):24.423	(((((Banksia_ionthocarpa:19.416	(Banksia_porrecta:7.0759	Banksia_calophylla:7.0759):12.34):0.57028	((((Banksia_nobilis_subsp_nobilis:5.6809	(Banksia_columnaris:3.1526	(Banksia_nobilis_subsp_fragrans:0.36719	Banksia_stuposa:0.36719):2.7854):2.5283):2.3699	(((Banksia_mucronulata:6.1596	Banksia_foliosissima:6.1596):0.17809	(Banksia_pseudoplumosa:1.7112	Banksia_plumosa:1.7112):4.6265):1.6122	((Banksia_formosa:2.7931	Banksia_biterax:2.7931):4.1216	Banksia_comosa:6.9147):1.0352):0.10096):0.84185	(Banksia_proteiodes:4.4957	Banksia_epimicta:4.4957):4.397):3.9016	(Banksia_arborea:10.221	Banksia_undata:10.221):2.573):7.1916):0.77548	(((Banksia_falcata:8.6421	Banksia_anatona:8.6421):6.3199	((Banksia_tenuis_var_reptans:0.72684	Banksia_tenuis_var_tenuifolia:0.72684):4.5657	Banksia_prolata:5.2925):9.6696):5.6357	Banksia_viscida:20.598):0.16357):2.9161	(((((Banksia_nivea_subsp_fuliginosa:2.877	(((Banksia_nivea_subsp_nivea:0.35395	Banksia_tortifolia:0.35395):1.0318	Banksia_brunnea:1.3857):0.95315	Banksia_arctotidis:2.3389):0.53811):2.0443	(Banksia_obovata:3.1687	Banksia_stenoprion:3.1687):1.7526):8.293	Banksia_dallaneyi:13.214):0.61052	(Banksia_concinna:8.377
((((Grevillea_renwickiana:2.8944	Hakea_victoria:2.8944):8.0454	Grevillea_scortechinii:10.94):2.3585	Panopsis_costaricensis:13.298):64.917	((Musgravea_heterophylla:57.609	(((((((Banksia_audax:4.8308	Banksia_benthamiana:4.8308):6.6418	Banksia_laevigata_subsp_fuscolutea:11.473):0.28861	Banksia_laevigata_subsp_laevigata:11.761):7.9549	((((Banksia_petiolaris:8.0164	(Banksia_gardneri_var_hiemalis:6.475	Banksia_gardneri_var_bevidentata:6.475):1.5414):4.9158	Banksia_chamaephyton:12.932):3.7964	(((Banksia_gardneri_var_gardneri:3.3343	Banksia_blechnifolia:3.3343):2.9593	(Banksia_goodii:0.14673	Banksia_repens:0.14673):6.1469):3.2763	((Banksia_serrata:1.1992	Banksia_aemula:1.1992):2.428	Banksia_ornata:3.6272):5.9427):7.1587):1.224	(((Banksia_lemanniana:3.9367	Banksia_aculeata:3.9367):3.7494	Banksia_caleyi:7.6861):6.1783	((Banksia_baueri:2.2184	Banksia_lullfitzii:2.2184):9.94	Banksia_elderiana:12.158):1.7059):4.0883):1.7635):0.95116	(((Banksia_epica:0.53992	Banksia_media:0.53992):0.52149	Banksia_praemorsa:1.0614):5.0684	Banksia_pilostylis:6.1298):14.537):10.383	((Banksia_mimica:23.918	((((Banksia_idiogenes:16.192	(Banksia_corvijuga:0.93497	Banksia_heliantha:0.93497):15.257):3.1238	((Banksia_pallida:7.4458	((Banksia_insulanemorecincta:3.58	(Banksia_proteiodes:1.4353	Banksia_rufistylis:1.4353):2.1447):2.0854	((Banksia_platycarpa:2.5553	Banksia_densa:2.5553):0.80549	Banksia_fasciculata:3.3607):2.3047):1.7804):11.638	((Banksia_porrecta:1.9971	Banksia_calophylla:1.9971):14.007	((Banksia_glaucifolia:10.971	Banksia_viscida:10.971):1.7886	((Banksia_tenuis_var_tenuifolia:3.8642	Banksia_tenuis_var_reptans:3.8642):4.3191	((Banksia_falcata:3.212	Banksia_anatona:3.212):2.4921	Banksia_prolata:5.7041):2.4792):4.5761):3.2447):3.0795):0.23178):0.94333
(((Macadamia_integrifolia:49.767	(Grevillea_renwickiana:3.3112	(Hakea_victoria:2.3371	(Panopsis_costaricensis:2.2917	Grevillea_scortechinii:2.2917):0.045364):0.97407):46.456):9.6634	Musgravea_heterophylla:59.431):18.602	((((((Banksia_laevigata_subsp_laevigata:7.7003	Banksia_laevigata_subsp_fuscolutea:7.7003):6.072	(Banksia_audax:2.5233	Banksia_benthamiana:2.5233):11.249):6.7726	((((Banksia_lemanniana:8.7671	Banksia_aculeata:8.7671):3.111	Banksia_caleyi:11.878):5.0825	(Banksia_elderiana:3.53	(Banksia_baueri:2.6812	Banksia_lullfitzii:2.6812):0.84876):13.43):0.94055	(((Banksia_chamaephyton:5.0809	Banksia_gardneri_var_hiemalis:5.0809):10.671	(Banksia_petiolaris:3.2441	Banksia_gardneri_var_bevidentata:3.2441):12.508):1.774	((Banksia_gardneri_var_gardneri:3.7443	((Banksia_goodii:1.5271	Banksia_blechnifolia:1.5271):0.13915	Banksia_repens:1.6662):2.0781):3.6044	((Banksia_serrata:0.13228	Banksia_aemula:0.13228):0.89709	Banksia_ornata:1.0294):6.3194):10.177):0.37542):2.6439):1.1889	(Banksia_pilostylis:11.494	((Banksia_epica:0.24833	Banksia_praemorsa:0.24833):3.6027	Banksia_media:3.8511):7.6433):10.239):15.629	(((Banksia_concinna:8.4206	Banksia_serra:8.4206):13.067	(((((Banksia_arborea:5.8897	Banksia_tridentata:5.8897):0.49633	Banksia_carlinoides:6.3861):1.115	Banksia_fraseri:7.5011):10.828	((Banksia_kippistiana:4.581	Banksia_undata:4.581):2.3973	(((Banksia_splendida_subsp_splendida:1.3145	Banksia_splendida_subsp_macrocarpa:1.3145):3.6535	((Banksia_prionophylla:1.2567	Banksia_borealis:1.2567):0.96809	Banksia_serratuloides_subsp_perissa:2.2248):2.7432):0.57428	(Banksia_comosa:1.9478	Banksia_glaucifolia:1.9478):3.5945):1.436):11.351):1.4228	((((((Banksia_ionthocarpa:2.4358	Banksia_bella:2.4358):12.105	((((((Banksia_falcata:4.2087	Banksia_anatona:4.2087):3.5853
((Musgravea_heterophylla:69.562	(((Grevillea_scortechinii:3.2478	Hakea_victoria:3.2478):0.014044	(Panopsis_costaricensis:1.8463	Grevillea_renwickiana:1.8463):1.4155):65.1	Macadamia_integrifolia:68.362):1.1995):6.1205	((((((Banksia_laevigata_subsp_laevigata:4.281	Banksia_laevigata_subsp_fuscolutea:4.281):1.2562	(Banksia_audax:3.1081	Banksia_benthamiana:3.1081):2.4292):15.423	((((Banksia_petiolaris:7.3552	(Banksia_chamaephyton:5.335	Banksia_gardneri_var_hiemalis:5.335):2.0203):0.35923	Banksia_gardneri_var_bevidentata:7.7144):2.9249	(((Banksia_serrata:0.061613	Banksia_aemula:0.061613):1.469	Banksia_ornata:1.5306):4.6782	(Banksia_gardneri_var_gardneri:5.6441	((Banksia_repens:1.9934	Banksia_goodii:1.9934):3.1046	Banksia_blechnifolia:5.098):0.54611):0.56466):4.4306):1.3578	(((Banksia_aculeata:2.6173	Banksia_caleyi:2.6173):1.5062	Banksia_lemanniana:4.1235):4.5533	(Banksia_elderiana:7.3827	(Banksia_baueri:2.0325	Banksia_lullfitzii:2.0325):5.3502):1.2941):3.3203):8.963):3.1482	(Banksia_media:6.8234	((Banksia_epica:1.2829	Banksia_pilostylis:1.2829):0.64351	Banksia_praemorsa:1.9264):4.897):17.285):10.387	((((((Banksia_pallida:10.193	(((Banksia_fasciculata:6.2131	Banksia_fuscobractea:6.2131):0.94784	(Banksia_platycarpa:1.1286	Banksia_densa:1.1286):6.0324):0.77375	(Banksia_rufistylis:3.5837	Banksia_insulanemorecincta:3.5837):4.351):2.2585):4.92	(Banksia_cynaroides:4.9686	Banksia_vestita:4.9686):10.145):0.82051	(((((Banksia_nobilis_subsp_fragrans:0.45145	Banksia_stuposa:0.45145):6.0553	Banksia_nobilis_subsp_nobilis:6.5067):5.5209	(Banksia_foliosissima:11.597	((((Banksia_formosa:2.318	Banksia_biterax:2.318):6.5743	Banksia_bella:8.8923):1.9358	Banksia_mucronulata:10.828):0.12925	(Banksia_pseudoplumosa:4.5136	Banksia_plumosa:4.5136):6.4438):0.63988):0.4304):2.4946
((Musgravea_heterophylla:57.675	(Macadamia_integrifolia:47.732	(Grevillea_renwickiana:10.897	((Panopsis_costaricensis:2.6446	Grevillea_scortechinii:2.6446):1.0364	Hakea_victoria:3.6809):7.2159):36.835):9.9438):19.226	((((((Banksia_baxteri:9.3889	Banksia_speciosa:9.3889):4.7105	Banksia_coccinea:14.099):12.2	((Banksia_elegans:14.431	((Banksia_ilicifolia:0.33271	Banksia_oligantha:0.33271):5.5556	Banksia_cuneata:5.8883):8.5422):2.7063	((Banksia_attenuata:14.507	Banksia_subulata:14.507):0.4588	(((((Banksia_burdettii:1.597	(Banksia_menziesii:1.0973	Banksia_victoriae:1.0973):0.49963):1.4318	(Banksia_hookeriana:0.79758	Banksia_prionotes:0.79758):2.2312):3.4823	Banksia_lindleyana:6.511):0.069834	(Banksia_ashbyi:0.91481	Banksia_sceptrum:0.91481):5.666):5.2217	Banksia_candolleana:11.803):3.1637):2.1706):9.1629):2.3386	(((Banksia_cynaroides:6.2464	Banksia_vestita:6.2464):11.161	Banksia_mimica:17.407):5.3737	(Banksia_glaucifolia:18.952	((((((Banksia_obtusa:13.162	((Banksia_shuttleworthiana:2.6193	Banksia_meganotia:2.6193):4.8412	Banksia_bipinnatifida:7.4604):5.7014):1.3376	((((Banksia_octotriginta:2.7305	Banksia_catoglypta:2.7305):0.077001	(Banksia_pteridifolia:0.098672	Banksia_shanklandiorum:0.098672):2.7088):0.73599	(((Banksia_lepidorhiza:0.39712	Banksia_alliacea:0.39712):0.33718	Banksia_pellaeifolia:0.7343):2.3619	(Banksia_drummondii:0.16906	Banksia_fililoba:0.16906):2.9272):0.44725):10.255	(Banksia_purdieana:6.8253	((Banksia_armata:0.86242	Banksia_proteiodes:0.86242):3.5094	Banksia_cirsioides:4.3718):2.4534):6.9729):0.70128):1.0597	(((Banksia_echinata:0.58398	Banksia_wonganensis:0.58398):5.2217	((Banksia_strictifolia:3.6103	Banksia_hewardiana:3.6103):0.71892	(Banksia_sessilis_var_sessilis:0.60751
(((Macadamia_integrifolia:24.003	((Hakea_victoria:2.1592	Panopsis_costaricensis:2.1592):2.7378	(Grevillea_renwickiana:0.13143	Grevillea_scortechinii:0.13143):4.7655):19.106):19.844	Musgravea_heterophylla:43.846):30.739	(((((Banksia_baxteri:9.6439	Banksia_speciosa:9.6439):10.269	Banksia_coccinea:19.912):9.5173	((((((((Banksia_echinata:2.8922	Banksia_wonganensis:2.8922):5.7756	((Banksia_sessilis_var_sessilis:4.0496	(Banksia_strictifolia:3.4161	Banksia_hewardiana:3.4161):0.63351):1.5171	Banksia_sessilis_var_cordata:5.5667):3.1011):5.2869	(Banksia_squarrosa_subsp_argillacea:3.1553	((Banksia_subpinnatifida_var_imberbis:1.0775	(Banksia_polycephala:0.92347	Banksia_subpinnatifida_var_subpinnatifida:0.92347):0.15402):0.80893	Banksia_squarrosa_subsp_squarrosa:1.8864):1.2689):10.799):3.4922	(((Banksia_bipinnatifida:7.3006	Banksia_obtusa:7.3006):0.82545	((Banksia_meganotia:4.7893	Banksia_shuttleworthiana:4.7893):0.59032	Banksia_purdieana:5.3796):2.7465):6.2197	(((((Banksia_catoglypta:0.19901	Banksia_octotriginta:0.19901):2.6518	(Banksia_alliacea:2.2846	Banksia_shanklandiorum:2.2846):0.56623):0.079246	((Banksia_pteridifolia:0.15547	Banksia_lepidorhiza:0.15547):0.074562	(Banksia_drummondii:0.067438	Banksia_fililoba:0.067438):0.1626):2.7):2.9578	Banksia_pellaeifolia:5.8879):7.7153	(Banksia_armata:3.6988	Banksia_cirsioides:3.6988):9.9044):0.74258):3.101):4.1503	(Banksia_concinna:14.198	Banksia_serra:14.198):7.3989):0.22379	(((Banksia_dallaneyi:8.5516	(Banksia_obovata:2.2341	Banksia_stenoprion:2.2341):6.3175):0.367	(Banksia_nivea_subsp_fuliginosa:2.2788	((Banksia_tortifolia:0.65342	Banksia_brunnea:0.65342):1.1915	(Banksia_nivea_subsp_nivea:1.2857	Banksia_arctotidis:1.2857):0.55922):0.43394):6.6398):3.7028	(((((Banksia_platycarpa:1.0694	Banksia_densa:1.0694):0.45849	((Banksia_nana:0.62635	Banksia_fasciculata:0.62635):0.46318
(((Macadamia_integrifolia:34.928	((Grevillea_renwickiana:4.1024	(Panopsis_costaricensis:0.25985	Hakea_victoria:0.25985):3.8426):0.11514	Grevillea_scortechinii:4.2176):30.71):2.1309	Musgravea_heterophylla:37.059):40.823	((Banksia_elegans:39.508	((((Banksia_baxteri:19.109	Banksia_speciosa:19.109):8.5703	Banksia_coccinea:27.679):0.76913	((((((((Banksia_serrata:0.034211	Banksia_aemula:0.034211):1.1201	Banksia_ornata:1.1543):8.6822	((Banksia_repens:3.5384	(Banksia_goodii:2.879	Banksia_blechnifolia:2.879):0.65943):0.77688	Banksia_gardneri_var_gardneri:4.3153):5.5212):3.5001	((Banksia_gardneri_var_bevidentata:6.925	Banksia_petiolaris:6.925):1.1409	(Banksia_chamaephyton:4.1727	Banksia_gardneri_var_hiemalis:4.1727):3.8932):5.2708):1.6614	((Banksia_elderiana:6.9666	(Banksia_baueri:5.1536	Banksia_lullfitzii:5.1536):1.8129):4.1048	((Banksia_caleyi:1.2872	Banksia_lemanniana:1.2872):0.02976	Banksia_aculeata:1.317):9.7544):3.9266):4.6894	((Banksia_laevigata_subsp_fuscolutea:5.2552	Banksia_laevigata_subsp_laevigata:5.2552):4.677	(Banksia_audax:5.0037	Banksia_benthamiana:5.0037):4.9285):9.7552):5.1953	((Banksia_epica:2.0064	(Banksia_praemorsa:1.4871	Banksia_media:1.4871):0.51929):5.1988	Banksia_pilostylis:7.2052):17.678):3.3527	((((Banksia_idiogenes:11.47	(Banksia_heliantha:0.45249	Banksia_corvijuga:0.45249):11.017):2.1361	(((Banksia_concinna:4.6025	Banksia_serra:4.6025):8.0844	(((Banksia_bella:4.2113	(Banksia_glaucifolia:1.1717	Banksia_ionthocarpa:1.1717):3.0396):0.9438	Banksia_proteiodes:5.1551):6.4774	(((Banksia_borealis:0.78698	Banksia_prionophylla:0.78698):5.3934	Banksia_serratuloides_subsp_perissa:6.1804):4.5612	(((Banksia_undata:8.8247	Banksia_arborea:8.8247):1.4804	(Banksia_epimicta:9.961
(((Macadamia_integrifolia:56.917	((Panopsis_costaricensis:2.4378	(Grevillea_scortechinii:0.45297	Grevillea_renwickiana:0.45297):1.9849):4.3796	Hakea_victoria:6.8174):50.099):3.478	Musgravea_heterophylla:60.395):15.586	(((((((((Banksia_echinata:2.0901	Banksia_wonganensis:2.0901):7.6177	((Banksia_hewardiana:3.5302	(Banksia_strictifolia:3.3618	Banksia_sessilis_var_sessilis:3.3618):0.1684):0.77613	Banksia_sessilis_var_cordata:4.3063):5.4015):7.2859	(Banksia_polycephala:4.7622	(((Banksia_subpinnatifida_var_imberbis:2.088	Banksia_squarrosa_subsp_squarrosa:2.088):0.96218	Banksia_squarrosa_subsp_argillacea:3.0502):1.0653	Banksia_subpinnatifida_var_subpinnatifida:4.1155):0.64667):12.232):1.7336	(Banksia_cirsioides:7.9938	(Banksia_purdieana:2.0992	Banksia_armata:2.0992):5.8946):10.734):0.3049	(Banksia_catoglypta:7.5762	((((Banksia_alliacea:1.2772	Banksia_lepidorhiza:1.2772):1.5406	(Banksia_drummondii:0.81382	Banksia_fililoba:0.81382):2.0039):1.2097	Banksia_octotriginta:4.0274):0.22735	(Banksia_shanklandiorum:2.6471	(Banksia_pellaeifolia:1.153	Banksia_pteridifolia:1.153):1.4941):1.6076):3.3214):11.456):2.5434	((((((((Banksia_meganotia:3.2696	Banksia_shuttleworthiana:3.2696):1.2963	Banksia_proteiodes:4.5658):8.742	(Banksia_obtusa:11.659	Banksia_bipinnatifida:11.659):1.6492):0.48563	((Banksia_falcata:10.903	Banksia_anatona:10.903):0.95895	((Banksia_prolata:9.9945	(Banksia_tenuis_var_tenuifolia:2.625	Banksia_tenuis_var_reptans:2.625):7.3696):0.69824	Banksia_viscida:10.693):1.1696):1.9311):4.6455	((((Banksia_cynaroides:1.8957	Banksia_vestita:1.8957):11.065	(Banksia_mimica:12.466	((Banksia_porrecta:1.7554	Banksia_calophylla:1.7554):10.041	(Banksia_arborea:10.925	((Banksia_corvijuga:3.0049	Banksia_heliantha:3.0049):7.5168	(Banksia_bella:6.7676	Banksia_idiogenes:6.7676):3.7542):0.40276):0.87207):0.6689):0.49486):1.287
((Macadamia_integrifolia:56.596	((Grevillea_renwickiana:5.7105	(Grevillea_scortechinii:2.8944	Panopsis_costaricensis:2.8944):2.8161):3.2591	Hakea_victoria:8.9696):47.626):19.688	((((((((((Banksia_insulanemorecincta:1.6944	Banksia_rufistylis:1.6944):8.2946	((Banksia_nana:5.3926	(Banksia_fasciculata:4.3112	Banksia_platycarpa:4.3112):1.0814):1.565	Banksia_densa:6.9576):3.0314):2.0172	Banksia_pallida:12.006):4.6431	((Banksia_comosa:12.699	((Banksia_dallaneyi:10.034	((Banksia_nivea_subsp_nivea:7.2167	(Banksia_tortifolia:6.2216	Banksia_brunnea:6.2216):0.99509):0.93958	(Banksia_nivea_subsp_fuliginosa:0.056868	Banksia_arctotidis:0.056868):8.0994):1.8782):0.078907	(Banksia_obovata:1.6113	Banksia_stenoprion:1.6113):8.5021):2.5856):3.1322	(Banksia_splendida_subsp_splendida:0.54875	Banksia_splendida_subsp_macrocarpa:0.54875):15.282):0.81816):4.3611	((Banksia_mimica:20.181	((((Banksia_mucronulata:7.5424	((Banksia_nobilis_subsp_fragrans:0.42516	Banksia_stuposa:0.42516):3.1618	Banksia_nobilis_subsp_nobilis:3.5869):3.9555):5.023	(Banksia_plumosa:3.4454	Banksia_pseudoplumosa:3.4454):9.12):4.2616	(Banksia_foliosissima:12.365	(Banksia_bella:10.454	(Banksia_formosa:3.1494	Banksia_biterax:3.1494):7.3043):1.9109):4.4624):2.5677	(((((((Banksia_meganotia:7.6396	Banksia_shuttleworthiana:7.6396):1.6011	Banksia_bipinnatifida:9.2407):0.84174	Banksia_obtusa:10.082):0.38398	(Banksia_cynaroides:2.1576	Banksia_vestita:2.1576):8.3088):3.1792	((Banksia_fuscobractea:7.2931	Banksia_glaucifolia:7.2931):4.6646	(((Banksia_ionthocarpa:4.1048	((Banksia_borealis:0.93887	Banksia_serratuloides_subsp_perissa:0.93887):1.9015	Banksia_prionophylla:2.8403):1.2645):4.9595	((Banksia_porrecta:3.5154	Banksia_calophylla:3.5154):4.2006	(((Banksia_tridentata:1.7365	Banksia_carlinoides:1.7365):5.4059
((Macadamia_integrifolia:52.399	((Panopsis_costaricensis:5.941	Hakea_victoria:5.941):1.7309	(Grevillea_renwickiana:3.1768	Grevillea_scortechinii:3.1768):4.4952):44.728):24.283	((((((Banksia_epimicta:11.166	((((Banksia_cynaroides:0.54748	Banksia_vestita:0.54748):4.8926	(Banksia_arborea:4.7248	Banksia_undata:4.7248):0.71534):0.24791	Banksia_comosa:5.688):4.1369	((Banksia_heliantha:0.4084	Banksia_corvijuga:0.4084):7.3852	Banksia_idiogenes:7.7936):2.0313):1.3415):8.918	((Banksia_mimica:14.951	((((Banksia_echinata:1.2243	Banksia_wonganensis:1.2243):5.6136	(Banksia_strictifolia:2.2558	((Banksia_sessilis_var_cordata:0.75913	Banksia_sessilis_var_sessilis:0.75913):0.81061	Banksia_hewardiana:1.5697):0.68603):4.5821):3.6572	(Banksia_squarrosa_subsp_argillacea:3.5433	(Banksia_squarrosa_subsp_squarrosa:3.0374	(Banksia_polycephala:2.0303	(Banksia_subpinnatifida_var_subpinnatifida:1.9525	Banksia_subpinnatifida_var_imberbis:1.9525):0.077807):1.007):0.5059):6.9517):3.4239	((((Banksia_pteridifolia:2.7957	(Banksia_drummondii:0.25835	Banksia_fililoba:0.25835):2.5374):4.3063	(((Banksia_pellaeifolia:1.5747	Banksia_catoglypta:1.5747):1.2466	Banksia_alliacea:2.8213):3.7328	(Banksia_shanklandiorum:1.0291	Banksia_octotriginta:1.0291):5.525):0.54798):0.93477	Banksia_lepidorhiza:8.0368):2.9149	(Banksia_armata:4.1254	(Banksia_purdieana:2.6813	Banksia_cirsioides:2.6813):1.4441):6.8264):2.9672):1.0317):4.1354	(((((Banksia_obovata:0.27175	Banksia_stenoprion:0.27175):5.5586	Banksia_dallaneyi:5.8303):6.2922	(((Banksia_nivea_subsp_nivea:1.041	Banksia_tortifolia:1.041):1.3413	Banksia_arctotidis:2.3823):0.75422	(Banksia_nivea_subsp_fuliginosa:0.57726	Banksia_brunnea:0.57726):2.5592):8.986):3.7688	((((Banksia_fasciculata:3.1597	(Banksia_nana:2.4949	(Banksia_platycarpa:0.33056	Banksia_densa:0.33056):2.1644):0.66475):5.7214
(((((((Banksia_attenuata:18.452	((((Banksia_victoriae:2.5153	((Banksia_menziesii:0.39368	Banksia_burdettii:0.39368):2.1156	(Banksia_hookeriana:0.76628	Banksia_prionotes:0.76628):1.743):0.0060121):2.8345	Banksia_lindleyana:5.3499):0.61035	(Banksia_ashbyi:4.654	Banksia_sceptrum:4.654):1.3062):7.9317	Banksia_candolleana:13.892):4.5602):2.1015	(((Banksia_ilicifolia:0.35828	Banksia_oligantha:0.35828):3.6986	Banksia_cuneata:4.0569):14.635	(Banksia_subulata:15.491	Banksia_elegans:15.491):3.2014):1.8617):3.1061	((((Banksia_idiogenes:13.969	((Banksia_concinna:3.1803	Banksia_serra:3.1803):10.698	((((Banksia_falcata:3.4641	Banksia_anatona:3.4641):5.3566	((Banksia_tenuis_var_reptans:3.0059	Banksia_tenuis_var_tenuifolia:3.0059):5.2466	Banksia_prolata:8.2524):0.56829):2.154	((Banksia_obtusa:6.5827	((Banksia_proteiodes:1.4129	Banksia_bipinnatifida:1.4129):3.7208	(Banksia_meganotia:5.0895	Banksia_shuttleworthiana:5.0895):0.044148):1.4491):3.2137	Banksia_viscida:9.7964):1.1783):2.8587	(Banksia_porrecta:5.4843	Banksia_calophylla:5.4843):8.3491):0.044659):0.090787):3.8936	((Banksia_undata:5.7768	Banksia_arborea:5.7768):6.2558	(Banksia_corvijuga:0.14169	Banksia_heliantha:0.14169):11.891):5.8298):1.569	((((((Banksia_cynaroides:2.6803	Banksia_vestita:2.6803):8.6069	Banksia_mimica:11.287):1.9818	(((Banksia_fasciculata:4.9828	((Banksia_densa:0.82532	Banksia_columnaris:0.82532):2.2055	Banksia_platycarpa:3.0309):1.9519):2.0974	(Banksia_rufistylis:3.667	Banksia_insulanemorecincta:3.667):3.4131):1.8283	Banksia_pallida:8.9084):4.3606):1.1099	((Banksia_biterax:3.8356	Banksia_formosa:3.8356):3.6287	((Banksia_bella:2.0657	Banksia_foliosissima:2.0657):4.9914	(((Banksia_plumosa:1.4093
(((((((((Banksia_caleyi:6.2786	Banksia_aculeata:6.2786):1.4583	Banksia_lemanniana:7.7369):14.318	((((Banksia_goodii:1.1687	(Banksia_gardneri_var_gardneri:0.88858	Banksia_repens:0.88858):0.28012):1.3255	Banksia_blechnifolia:2.4942):5.9444	((Banksia_aemula:0.11813	Banksia_serrata:0.11813):0.8613	Banksia_ornata:0.97943):7.4592):10.474	(Banksia_petiolaris:15.242	((Banksia_gardneri_var_hiemalis:10.561	Banksia_chamaephyton:10.561):0.66837	Banksia_gardneri_var_bevidentata:11.23):4.0127):3.6706):3.1419):1.6162	(Banksia_elderiana:13.342	(Banksia_baueri:3.8761	Banksia_lullfitzii:3.8761):9.4662):10.329):2.6507	(((Banksia_audax:1.8447	Banksia_benthamiana:1.8447):5.0774	Banksia_laevigata_subsp_laevigata:6.922):2.1712	Banksia_laevigata_subsp_fuscolutea:9.0932):17.229):2.6969	(Banksia_pilostylis:6.824	((Banksia_media:0.65794	Banksia_praemorsa:0.65794):0.1888	Banksia_epica:0.84674):5.9773):22.195):10.46	((((((Banksia_concinna:11.551	Banksia_serra:11.551):5.9187	(((Banksia_viscida:13.483	((Banksia_falcata:7.6457	Banksia_anatona:7.6457):5.4607	((Banksia_tenuis_var_reptans:4.4281	Banksia_tenuis_var_tenuifolia:4.4281):3.3184	Banksia_prolata:7.7465):5.3599):0.37651):2.559	((Banksia_shuttleworthiana:4.9172	Banksia_meganotia:4.9172):6.2459	(((Banksia_nana:3.1117	Banksia_columnaris:3.1117):1.1157	Banksia_obtusa:4.2274):5.505	Banksia_bipinnatifida:9.7324):1.4307):4.8788):0.91955	((((Banksia_platycarpa:1.9606	Banksia_densa:1.9606):5.7959	(Banksia_proteiodes:3.5488	Banksia_fasciculata:3.5488):4.2078):3.1995	(Banksia_rufistylis:3.4648	Banksia_insulanemorecincta:3.4648):7.4912):3.053	Banksia_pallida:14.009):2.9525):0.50836):10.156	((((((((Banksia_biterax:6.4822	Banksia_formosa:6.4822):5.2102	((Banksia_nobilis_subsp_fragrans:2.4471	Banksia_stuposa:2.4471):1.4001
((Musgravea_heterophylla:55.352	((((Grevillea_scortechinii:0.098999	Panopsis_costaricensis:0.098999):0.1301	Hakea_victoria:0.2291):2.1854	Grevillea_renwickiana:2.4145):33.393	Macadamia_integrifolia:35.807):19.545):22.81	(((((((Banksia_petiolaris:6.9135	(Banksia_gardneri_var_bevidentata:6.6197	(Banksia_gardneri_var_hiemalis:3.9765	Banksia_chamaephyton:3.9765):2.6432):0.29382):4.2385	((Banksia_repens:5.4829	((Banksia_goodii:0.47541	Banksia_blechnifolia:0.47541):4.2987	Banksia_gardneri_var_gardneri:4.7742):0.70869):2.3789	((Banksia_aemula:0.16271	Banksia_serrata:0.16271):3.5699	Banksia_ornata:3.7326):4.1292):3.2903):5.3915	((Banksia_laevigata_subsp_fuscolutea:4.3732	Banksia_laevigata_subsp_laevigata:4.3732):1.9139	(Banksia_audax:1.7637	Banksia_benthamiana:1.7637):4.5234):10.256):0.25828	(((Banksia_lemanniana:3.9492	Banksia_caleyi:3.9492):2.6769	Banksia_aculeata:6.6261):3.0801	(Banksia_elderiana:5.2367	(Banksia_baueri:2.9693	Banksia_lullfitzii:2.9693):2.2674):4.4695):7.0956):3.7622	((Banksia_media:2.2909	Banksia_praemorsa:2.2909):3.1254	(Banksia_epica:4.0603	Banksia_pilostylis:4.0603):1.3561):15.148):19.447	((((Banksia_baxteri:9.3596	Banksia_speciosa:9.3596):2.7529	Banksia_coccinea:12.112):15.038	(Banksia_attenuata:20.648	(((Banksia_elegans:13.308	Banksia_subulata:13.308):3.7282	((Banksia_ilicifolia:1.7565	Banksia_oligantha:1.7565):1.5737	Banksia_cuneata:3.3302):13.706):3.5437	(((Banksia_lindleyana:8.3083	(Banksia_ashbyi:3.1256	Banksia_sceptrum:3.1256):5.1827):0.08996	(((Banksia_hookeriana:1.3124	Banksia_prionotes:1.3124):2.6536	Banksia_victoriae:3.966):0.51012	(Banksia_menziesii:0.99347	Banksia_burdettii:0.99347):3.4827):3.9221):7.4789	Banksia_candolleana:15.877):4.7024):0.068561):6.5021):7.9193	((((Banksia_fraseri:6.8862
((((((((Banksia_laevigata_subsp_laevigata:7.6969	Banksia_laevigata_subsp_fuscolutea:7.6969):2.1178	(Banksia_audax:3.4483	Banksia_benthamiana:3.4483):6.3665):16.301	(((Banksia_elderiana:9.1432	(Banksia_baueri:2.4286	Banksia_lullfitzii:2.4286):6.7145):3.0816	((Banksia_aculeata:3.7271	Banksia_caleyi:3.7271):2.1011	Banksia_lemanniana:5.8282):6.3965):6.4281	((Banksia_petiolaris:12.849	(Banksia_gardneri_var_bevidentata:6.7326	(Banksia_gardneri_var_hiemalis:5.8013	Banksia_chamaephyton:5.8013):0.93134):6.1163):2.6693	(((Banksia_repens:0.53336	Banksia_blechnifolia:0.53336):0.30145	(Banksia_gardneri_var_gardneri:0.57301	Banksia_goodii:0.57301):0.2618):5.3039	((Banksia_aemula:0.023118	Banksia_serrata:0.023118):0.52813	Banksia_ornata:0.55125):5.5875):9.3796):3.1346):7.4632):7.0505	(((Banksia_praemorsa:2.7916	Banksia_media:2.7916):0.83326	Banksia_epica:3.6249):4.9192	Banksia_pilostylis:8.5441):24.623):12.701	(((((((Banksia_ilicifolia:1.2864	Banksia_oligantha:1.2864):2.5685	Banksia_cuneata:3.855):12.23	(Banksia_attenuata:15.767	Banksia_subulata:15.767):0.31849):0.80228	((((Banksia_ashbyi:6.0662	Banksia_sceptrum:6.0662):2.0551	((Banksia_burdettii:1.3974	Banksia_victoriae:1.3974):0.68983	(Banksia_menziesii:1.2221	(Banksia_hookeriana:0.84892	Banksia_prionotes:0.84892):0.37322):0.86506):6.0341):0.037602	Banksia_lindleyana:8.1589):5.3775	Banksia_candolleana:13.536):3.3513):4.7159	Banksia_elegans:21.604):2.9467	((Banksia_baxteri:11.755	Banksia_speciosa:11.755):10.657	Banksia_coccinea:22.413):2.1377):3.0243	(((((((((((Banksia_rufistylis:3.1607	Banksia_insulanemorecincta:3.1607):5.6871	(Banksia_fasciculata:6.4177	(Banksia_platycarpa:4.5055	Banksia_densa:4.5055):1.9121):2.4302):0.75294	Banksia_pallida:9.6008):5.477	((Banksia_bella:10.695
((Musgravea_heterophylla:69.106	(((Hakea_victoria:3.5812	Panopsis_costaricensis:3.5812):0.70301	(Grevillea_scortechinii:3.4307	Grevillea_renwickiana:3.4307):0.85353):49.03	Macadamia_integrifolia:53.314):15.792):6.9799	((((((Banksia_laevigata_subsp_fuscolutea:10.108	Banksia_laevigata_subsp_laevigata:10.108):5.4802	(Banksia_audax:7.9089	Banksia_benthamiana:7.9089):7.6788):7.9691	((((Banksia_caleyi:2.6865	Banksia_aculeata:2.6865):1.7806	Banksia_lemanniana:4.4671):11.967	(((Banksia_petiolaris:8.938	(Banksia_chamaephyton:6.2764	Banksia_gardneri_var_hiemalis:6.2764):2.6616):0.60558	Banksia_gardneri_var_bevidentata:9.5436):2.0507	(((Banksia_blechnifolia:2.956	(Banksia_goodii:0.74313	Banksia_repens:0.74313):2.2128):1.5091	Banksia_gardneri_var_gardneri:4.465):5.2438	((Banksia_serrata:2.0699	Banksia_aemula:2.0699):0.69075	Banksia_ornata:2.7606):6.9482):1.8855):4.84):2.5088	((Banksia_baueri:6.9013	Banksia_lullfitzii:6.9013):8.3208	Banksia_elderiana:15.222):3.7209):4.6137):10.409	(((Banksia_epica:0.096333	Banksia_media:0.096333):1.5026	Banksia_praemorsa:1.5989):1.9994	Banksia_pilostylis:3.5983):30.368):15.075	((((((Banksia_ilicifolia:0.42123	Banksia_oligantha:0.42123):4.7462	Banksia_cuneata:5.1675):14.801	Banksia_elegans:19.969):13.381	(((((((Banksia_hookeriana:1.452	Banksia_prionotes:1.452):2.4547	Banksia_victoriae:3.9066):1.4846	(Banksia_menziesii:2.1685	Banksia_burdettii:2.1685):3.2228):1.7122	(Banksia_ashbyi:3.0289	Banksia_sceptrum:3.0289):4.0746):0.059157	Banksia_lindleyana:7.1626):6.0677	Banksia_candolleana:13.23):13.483	(Banksia_subulata:23.112	Banksia_attenuata:23.112):3.6009):6.636):0.89525	((((((Banksia_catoglypta:5.0772	(Banksia_drummondii:4.2368	Banksia_fililoba:4.2368):0.84045):0.60578	((((Banksia_pteridifolia:0.32476
((Musgravea_heterophylla:75.86	((Hakea_victoria:4.8165	(Grevillea_scortechinii:3.3426	(Grevillea_renwickiana:0.55067	Panopsis_costaricensis:0.55067):2.792):1.4739):56.71	Macadamia_integrifolia:61.527):14.333):0.60673	((((Banksia_coccinea:18.095	(Banksia_baxteri:7.0961	Banksia_speciosa:7.0961):10.999):25.353	((((((Banksia_insulanemorecincta:9.2257	Banksia_rufistylis:9.2257):1.997	(Banksia_fasciculata:6.8935	(Banksia_densa:2.8168	Banksia_platycarpa:2.8168):4.0766):4.3293):1.9213	Banksia_pallida:13.144):7.8622	((((Banksia_undata:8.1214	Banksia_bella:8.1214):2.3262	(((Banksia_porrecta:2.3529	Banksia_calophylla:2.3529):2.304	(Banksia_splendida_subsp_macrocarpa:0.47613	Banksia_splendida_subsp_splendida:0.47613):4.1807):2.0947	Banksia_epimicta:6.7515):3.696):3.5738	Banksia_ionthocarpa:14.021):1.3291	((((Banksia_prionophylla:2.7005	(Banksia_borealis:0.94809	Banksia_serratuloides_subsp_perissa:0.94809):1.7525):5.1834	((Banksia_tridentata:5.1402	Banksia_carlinoides:5.1402):1.8188	Banksia_fraseri:6.959):0.92503):0.30803	(Banksia_comosa:6.402	((Banksia_fuscobractea:3.4024	(Banksia_rufa:0.74362	Banksia_kippistiana:0.74362):2.6588):1.3305	Banksia_arborea:4.7329):1.669):1.79):5.0721	(((Banksia_corvijuga:2.8723	Banksia_heliantha:2.8723):8.6029	Banksia_mimica:11.475):1.5467	((Banksia_pseudoplumosa:2.4812	Banksia_plumosa:2.4812):9.6623	((Banksia_nobilis_subsp_nobilis:4.0777	(Banksia_nobilis_subsp_fragrans:1.332	Banksia_stuposa:1.332):2.7457):6.8685	(Banksia_mucronulata:10.929	(Banksia_foliosissima:7.1538	(Banksia_formosa:5.5134	Banksia_biterax:5.5134):1.6404):3.7749):0.017575):1.1972):0.87848):0.24217):2.0864):5.6557):4.4194	((Banksia_concinna:8.0736	Banksia_serra:8.0736):12.633	(((Banksia_viscida:15.429	((Banksia_bipinnatifida:12.754
((((Panopsis_costaricensis:8.9179	(Grevillea_renwickiana:3.5953	Grevillea_scortechinii:3.5953):5.3226):2.8793	Hakea_victoria:11.797):46.523	Macadamia_integrifolia:58.32):19.295	((((((Banksia_baxteri:17.158	Banksia_speciosa:17.158):10.93	Banksia_coccinea:28.088):6.3306	(((((((Banksia_ashbyi:5.0313	Banksia_sceptrum:5.0313):5.4049	Banksia_lindleyana:10.436):1.8309	((Banksia_burdettii:4.4265	Banksia_menziesii:4.4265):0.85555	(Banksia_victoriae:3.4959	(Banksia_hookeriana:1.1652	Banksia_prionotes:1.1652):2.3308):1.7861):6.9849):3.246	Banksia_candolleana:15.513):5.2895	(Banksia_attenuata:15.989	Banksia_subulata:15.989):4.8139):4.3138	((((Banksia_ilicifolia:0.82366	Banksia_oligantha:0.82366):3.8695	Banksia_cuneata:4.6931):13.224	Banksia_proteiodes:17.918):5.5475	Banksia_elegans:23.465):1.6512):8.7328	(((((Banksia_mimica:10.048	(Banksia_calophylla:6.2426	Banksia_porrecta:6.2426):3.8054):9.1094	(Banksia_cynaroides:7.5252	Banksia_vestita:7.5252):11.632):2.5294	((((((Banksia_rufa:10.56	((Banksia_carlinoides:4.6063	Banksia_tridentata:4.6063):1.6713	Banksia_fraseri:6.2776):4.2826):0.19674	Banksia_epimicta:10.757):2.3312	(Banksia_comosa:8.1827	((Banksia_borealis:2.0653	(Banksia_serratuloides_subsp_perissa:0.93055	Banksia_prionophylla:0.93055):1.1347):5.6912	(Banksia_undata:6.4606	Banksia_kippistiana:6.4606):1.2959):0.42628):4.9054):7.3878	(((((Banksia_densa:0.65369	Banksia_platycarpa:0.65369):5.299	Banksia_fasciculata:5.9526):4.1732	(Banksia_insulanemorecincta:3.808	Banksia_rufistylis:3.808):6.3178):0.35076	Banksia_pallida:10.477):7.7878	(((Banksia_bella:9.5904	Banksia_ionthocarpa:9.5904):5.6843	(((Banksia_obovata:0.77744	Banksia_stenoprion:0.77744):6.0878
(((Hakea_victoria:15.31	(Grevillea_scortechinii:14.949	(Panopsis_costaricensis:4.5992	Grevillea_renwickiana:4.5992):10.349):0.36143):60.207	(Macadamia_integrifolia:41.572	Musgravea_heterophylla:41.572):33.945):2.3216	(((((Banksia_baxteri:16.164	Banksia_speciosa:16.164):7.9455	Banksia_coccinea:24.11):7.9526	((((((((Banksia_ashbyi:2.6283	Banksia_sceptrum:2.6283):1.9074	(((Banksia_burdettii:0.51131	Banksia_menziesii:0.51131):1.0142	Banksia_victoriae:1.5255):1.2847	(Banksia_hookeriana:0.5599	Banksia_prionotes:0.5599):2.2502):1.7255):4.8203	Banksia_lindleyana:9.356):6.6098	Banksia_candolleana:15.966):5.2869	Banksia_subulata:21.253):0.50662	Banksia_attenuata:21.759):0.75365	(Banksia_elegans:21.33	((Banksia_ilicifolia:0.36609	Banksia_oligantha:0.36609):6.0159	Banksia_cuneata:6.382):14.948):1.1829):3.8629	((((Banksia_foliosissima:6.0026	((Banksia_mucronulata:0.66977	Banksia_bella:0.66977):3.0065	Banksia_comosa:3.6762):2.3263):6.7705	((Banksia_nobilis_subsp_nobilis:8.1627	(Banksia_nobilis_subsp_fragrans:0.11523	Banksia_stuposa:0.11523):8.0475):3.2744	((Banksia_pseudoplumosa:0.25443	Banksia_plumosa:0.25443):10.77	(Banksia_formosa:7.4442	Banksia_biterax:7.4442):3.5801):0.4128):1.336):2.9658	(((Banksia_mimica:13.684	((Banksia_calophylla:4.1098	Banksia_porrecta:4.1098):8.7164	((((Banksia_falcata:1.4356	Banksia_anatona:1.4356):6.2586	((Banksia_tenuis_var_tenuifolia:0.76214	Banksia_tenuis_var_reptans:0.76214):4.5988	Banksia_prolata:5.361):2.3332):2.0223	(Banksia_arborea:6.9921	Banksia_viscida:6.9921):2.7244):1.8929	(Banksia_obtusa:10.833	((Banksia_shuttleworthiana:6.1997	(Banksia_nana:2.8816	Banksia_meganotia:2.8816):3.3181):1.2906	Banksia_bipinnatifida:7.4903):3.3422):0.77682):1.2168):0.85758):1.2518
((Musgravea_heterophylla:67.984	((((Grevillea_renwickiana:0.043804	Grevillea_scortechinii:0.043804):0.78152	Panopsis_costaricensis:0.82533):1.2969	Hakea_victoria:2.1223):54.684	Macadamia_integrifolia:56.806):11.178):8.9748	(((((((Banksia_elegans:12.74	((Banksia_ilicifolia:1.0129	Banksia_oligantha:1.0129):1.9531	Banksia_cuneata:2.966):9.7744):0.85491	Banksia_attenuata:13.595):1.6571	(((((Banksia_ashbyi:2.872	Banksia_sceptrum:2.872):2.3036	Banksia_lindleyana:5.1755):0.12611	((Banksia_menziesii:3.2625	(Banksia_victoriae:3.0037	Banksia_burdettii:3.0037):0.25878):0.7792	(Banksia_hookeriana:1.5215	Banksia_prionotes:1.5215):2.5202):1.26):2.0407	Banksia_candolleana:7.3423):3.6963	Banksia_subulata:11.039):4.2139):1.2095	((Banksia_baxteri:10.87	Banksia_speciosa:10.87):3.5328	Banksia_coccinea:14.403):2.0591):16.871	(((((Banksia_nobilis_subsp_nobilis:6.0058	(Banksia_nobilis_subsp_fragrans:0.13709	Banksia_stuposa:0.13709):5.8687):8.3156	(Banksia_mucronulata:12.159	(((Banksia_bella:0.32911	Banksia_foliosissima:0.32911):8.7432	((Banksia_pseudoplumosa:0.67127	Banksia_plumosa:0.67127):7.52	(Banksia_biterax:4.7778	Banksia_formosa:4.7778):3.4135):0.88096):2.645	Banksia_comosa:11.717):0.44148):2.1626):4.1785	(Banksia_splendida_subsp_macrocarpa:0.13338	Banksia_splendida_subsp_splendida:0.13338):18.366):2.1448	((((Banksia_arborea:8.4576	Banksia_viscida:8.4576):0.56378	(((Banksia_tenuis_var_tenuifolia:2.2332	Banksia_tenuis_var_reptans:2.2332):1.6709	Banksia_falcata:3.9041):1.2904	(Banksia_prolata:5.1607	Banksia_anatona:5.1607):0.033766):3.8269):2.2852	((Banksia_bipinnatifida:8.1045	(Banksia_shuttleworthiana:5.3525	Banksia_meganotia:5.3525):2.752):2.7143	(Banksia_obtusa:2.7787	Banksia_columnaris:2.7787):8.0401):0.48788):8.8857	(((Banksia_corvijuga:5.3268
((Musgravea_heterophylla:66.841	((((((Banksia_baxteri:6.2455	Banksia_speciosa:6.2455):11.069	Banksia_coccinea:17.315):3.1645	(((((((((Banksia_hookeriana:0.22726	Banksia_prionotes:0.22726):1.6067	Banksia_menziesii:1.8339):1.5911	(Banksia_burdettii:1.8104	Banksia_victoriae:1.8104):1.6146):1.4914	Banksia_lindleyana:4.9165):0.69227	(Banksia_ashbyi:3.4914	Banksia_sceptrum:3.4914):2.1174):5.2772	Banksia_candolleana:10.886):2.253	Banksia_subulata:13.139):4.2738	Banksia_attenuata:17.413):1.9528	((Banksia_cuneata:1.1928	(Banksia_ilicifolia:0.32994	Banksia_oligantha:0.32994):0.86285):12.609	Banksia_elegans:13.802):5.5638):1.1137):12.516	((((Banksia_alliacea:3.0798	(Banksia_octotriginta:0.37476	(Banksia_shanklandiorum:0.29984	(Banksia_drummondii:0.040802	Banksia_fililoba:0.040802):0.25904):0.074919):2.7051):1.7165	(Banksia_pellaeifolia:2.3307	(Banksia_catoglypta:0.60646	(Banksia_lepidorhiza:0.011921	Banksia_pteridifolia:0.011921):0.59454):1.7242):2.4656):16.871	((((((Banksia_sessilis_var_sessilis:2.6963	Banksia_hewardiana:2.6963):1.1852	Banksia_sessilis_var_cordata:3.8815):1.798	Banksia_strictifolia:5.6795):3.2193	(Banksia_echinata:1.216	Banksia_wonganensis:1.216):7.6828):4.8995	(Banksia_subpinnatifida_var_subpinnatifida:2.4825	((Banksia_squarrosa_subsp_argillacea:2.1419	(Banksia_polycephala:0.8339	Banksia_subpinnatifida_var_imberbis:0.8339):1.308):0.20045	Banksia_squarrosa_subsp_squarrosa:2.3424):0.14016):11.316):7.2358	((((Banksia_glaucifolia:17.755	Banksia_epimicta:17.755):0.34447	((((((((((Banksia_obovata:1.7526	Banksia_stenoprion:1.7526):5.908	Banksia_dallaneyi:7.6607):0.52246	(((Banksia_brunnea:1.3595	Banksia_nivea_subsp_nivea:1.3595):0.98774	Banksia_tortifolia:2.3472):1.7564	(Banksia_nivea_subsp_fuliginosa:1.8799	Banksia_arctotidis:1.8799):2.2237):4.0795):4.4269	(Banksia_cynaroides:5.0447
((((Grevillea_scortechinii:12.236	(Grevillea_renwickiana:0.79082	Panopsis_costaricensis:0.79082):11.445):1.5053	Hakea_victoria:13.741):39.623	Macadamia_integrifolia:53.364):22.958	(Musgravea_heterophylla:59.999	((((((Banksia_laevigata_subsp_fuscolutea:4.7744	Banksia_laevigata_subsp_laevigata:4.7744):8.0365	(Banksia_audax:1.8425	Banksia_benthamiana:1.8425):10.968):4.9964	(((Banksia_caleyi:4.405	Banksia_aculeata:4.405):5.2981	Banksia_lemanniana:9.7031):5.3683	((Banksia_elderiana:4.0606	(Banksia_baueri:2.1248	Banksia_lullfitzii:2.1248):1.9358):10.865	((Banksia_petiolaris:6.8452	(Banksia_chamaephyton:6.2562	(Banksia_gardneri_var_hiemalis:5.4268	Banksia_gardneri_var_bevidentata:5.4268):0.82933):0.58908):4.8068	((Banksia_repens:4.1975	((Banksia_blechnifolia:1.0443	Banksia_goodii:1.0443):2.5381	Banksia_gardneri_var_gardneri:3.5824):0.61508):1.2445	((Banksia_serrata:0.43132	Banksia_aemula:0.43132):1.4423	Banksia_ornata:1.8736):3.5684):6.2101):3.2731):0.14621):2.7359):3.2641	((Banksia_media:1.5998	(Banksia_praemorsa:0.80455	Banksia_epica:0.80455):0.79524):2.8906	Banksia_pilostylis:4.4904):16.581):9.2845	(((Banksia_baxteri:15.899	Banksia_speciosa:15.899):3.5305	Banksia_coccinea:19.43):8.351	((((Banksia_concinna:10.764	Banksia_serra:10.764):6.3249	((((Banksia_echinata:0.12706	Banksia_wonganensis:0.12706):4.3038	((Banksia_hewardiana:2.1566	(Banksia_sessilis_var_sessilis:0.39816	Banksia_sessilis_var_cordata:0.39816):1.7584):0.88791	Banksia_strictifolia:3.0445):1.3864):4.1026	((Banksia_squarrosa_subsp_squarrosa:2.3389	(Banksia_squarrosa_subsp_argillacea:1.2594	(Banksia_subpinnatifida_var_subpinnatifida:0.70814	Banksia_subpinnatifida_var_imberbis:0.70814):0.55129):1.0795):0.46438	Banksia_polycephala:2.8033):5.7302):5.6577	(Banksia_cynaroides:0.70206	Banksia_vestita:0.70206):13.489):2.8978):0.60237	(((Banksia_epimicta:5.7629
((Musgravea_heterophylla:63.931	(((((((Banksia_attenuata:9.5175	Banksia_subulata:9.5175):5.6453	((((Banksia_ashbyi:3.3924	Banksia_sceptrum:3.3924):5.2244	Banksia_lindleyana:8.6168):0.47457	((Banksia_hookeriana:1.7194	Banksia_prionotes:1.7194):4.7454	(Banksia_victoriae:4.9282	(Banksia_menziesii:1.3299	Banksia_burdettii:1.3299):3.5984):1.5365):2.6267):3.0997	Banksia_candolleana:12.191):2.9716):2.6235	(((Banksia_ilicifolia:0.26395	Banksia_oligantha:0.26395):7.0836	Banksia_cuneata:7.3475):9.1376	Banksia_elegans:16.485):1.3011):4.9418	((Banksia_baxteri:13.083	Banksia_speciosa:13.083):5.904	Banksia_coccinea:18.987):3.7412):7.3265	((((((Banksia_catoglypta:5.218	((((Banksia_pellaeifolia:1.4672	Banksia_alliacea:1.4672):0.07855	Banksia_pteridifolia:1.5457):0.032042	(Banksia_drummondii:0.36078	Banksia_fililoba:0.36078):1.217):0.55835	Banksia_shanklandiorum:2.1361):3.0819):0.54325	(Banksia_lepidorhiza:0.065693	Banksia_octotriginta:0.065693):5.6956):6.5905	(((Banksia_echinata:0.65807	Banksia_wonganensis:0.65807):6.6998	((Banksia_hewardiana:3.4156	Banksia_sessilis_var_cordata:3.4156):2.6466	(Banksia_sessilis_var_sessilis:3.6717	Banksia_strictifolia:3.6717):2.3905):1.2957):2.4822	(Banksia_squarrosa_subsp_squarrosa:2.2457	(((Banksia_subpinnatifida_var_subpinnatifida:1.0492	Banksia_subpinnatifida_var_imberbis:1.0492):1.1842	Banksia_polycephala:2.2333):0.0054843	Banksia_squarrosa_subsp_argillacea:2.2388):0.0068968):7.5944):2.5117):3.2676	(Banksia_cirsioides:4.3292	(Banksia_armata:1.6915	Banksia_purdieana:1.6915):2.6377):11.29):1.1354	((Banksia_ionthocarpa:12.095	Banksia_rufa:12.095):4.0095	((((Banksia_nobilis_subsp_nobilis:2.6922	(Banksia_nobilis_subsp_fragrans:0.081177	Banksia_stuposa:0.081177):2.611):8.9639	(((Banksia_plumosa:1.0877	Banksia_pseudoplumosa:1.0877):5.7873	(Banksia_mucronulata:6.3297
(Macadamia_integrifolia:76.298	((Hakea_victoria:13.099	(Panopsis_costaricensis:1.7875	(Grevillea_renwickiana:0.28877	Grevillea_scortechinii:0.28877):1.4987):11.312):55.369	(((((((Banksia_laevigata_subsp_laevigata:6.0786	Banksia_laevigata_subsp_fuscolutea:6.0786):2.0174	(Banksia_audax:1.7434	Banksia_benthamiana:1.7434):6.3526):14.3	((((Banksia_petiolaris:11.124	(Banksia_gardneri_var_hiemalis:6.3727	Banksia_gardneri_var_bevidentata:6.3727):4.751):4.1225	(((((Banksia_goodii:0.85617	Banksia_repens:0.85617):0.97414	Banksia_blechnifolia:1.8303):2.976	Banksia_gardneri_var_gardneri:4.8064):0.53216	((Banksia_serrata:0.031689	Banksia_aemula:0.031689):1.5525	Banksia_ornata:1.5842):3.7543):3.9751	Banksia_chamaephyton:9.3137):5.9325):0.84851	((Banksia_caleyi:2.7719	Banksia_lemanniana:2.7719):0.21835	Banksia_aculeata:2.9902):13.104):0.20212	(Banksia_elderiana:9.7247	(Banksia_baueri:0.90921	Banksia_lullfitzii:0.90921):8.8155):6.5721):6.0991):2.9393	(Banksia_pilostylis:3.6504	((Banksia_praemorsa:0.12926	Banksia_epica:0.12926):0.39711	Banksia_media:0.52636):3.124):21.685):10.054	((Banksia_coccinea:29.772	(Banksia_baxteri:18.542	Banksia_speciosa:18.542):11.23):3.5685	((((((((((Banksia_prionophylla:0.69923	Banksia_serratuloides_subsp_perissa:0.69923):3.0696	Banksia_borealis:3.7688):7.8765	((Banksia_fuscobractea:0.7703	Banksia_calophylla:0.7703):8.1569	Banksia_porrecta:8.9272):2.7181):0.074966	((Banksia_tridentata:5.3314	Banksia_carlinoides:5.3314):1.8942	Banksia_fraseri:7.2256):4.4947):1.8781	((Banksia_epimicta:8.5516	((Banksia_nana:3.6971	Banksia_kippistiana:3.6971):0.28854	Banksia_rufa:3.9856):4.566):3.7921	(Banksia_splendida_subsp_macrocarpa:1.2081	Banksia_splendida_subsp_splendida:1.2081):11.136):1.2547):6.291	(Banksia_concinna:3.7998	Banksia_serra:3.7998):16.09):0.32406
(Musgravea_heterophylla:77.996	((Macadamia_integrifolia:56.851	(Grevillea_renwickiana:7.3635	(Grevillea_scortechinii:2.3066	(Hakea_victoria:0.78217	Panopsis_costaricensis:0.78217):1.5244):5.0569):49.487):16.089	((((((Banksia_laevigata_subsp_laevigata:12.938	Banksia_laevigata_subsp_fuscolutea:12.938):3.717	(Banksia_audax:4.2286	Banksia_benthamiana:4.2286):12.426):9.6368	(((Banksia_aculeata:9.3569	Banksia_caleyi:9.3569):2.4121	Banksia_lemanniana:11.769):9.215	((((((Banksia_repens:1.7589	Banksia_goodii:1.7589):0.84527	Banksia_blechnifolia:2.6041):0.2758	Banksia_gardneri_var_gardneri:2.8799):14.693	((Banksia_serrata:4.5427	Banksia_aemula:4.5427):1.3584	Banksia_ornata:5.9011):11.672):1.8348	(Banksia_petiolaris:12.161	((Banksia_gardneri_var_hiemalis:5.4023	Banksia_chamaephyton:5.4023):2.9668	Banksia_gardneri_var_bevidentata:8.369):3.7916):7.247):0.75866	(Banksia_elderiana:11.734	(Banksia_baueri:3.8633	Banksia_lullfitzii:3.8633):7.8707):8.4324):0.81768):5.3077):7.2563	(((Banksia_media:0.99964	Banksia_epica:0.99964):2.1894	Banksia_praemorsa:3.189):1.2159	Banksia_pilostylis:4.405):29.143):11.683	((((Banksia_pallida:16.481	((Banksia_insulanemorecincta:0.60874	(Banksia_rufistylis:0.38241	Banksia_fuscobractea:0.38241):0.22633):13.71	((Banksia_densa:3.3675	Banksia_platycarpa:3.3675):3.1291	Banksia_fasciculata:6.4966):7.8221):2.162):8.36	(((Banksia_mimica:18.317	((Banksia_corvijuga:4.011	Banksia_heliantha:4.011):11.473	((Banksia_idiogenes:14.054	((((Banksia_nivea_subsp_fuliginosa:0.78876	((Banksia_tortifolia:0.12669	Banksia_nivea_subsp_nivea:0.12669):0.46112	(Banksia_brunnea:0.1511	Banksia_arctotidis:0.1511):0.43671):0.20095):3.8739	Banksia_dallaneyi:4.6627):4.0179	(Banksia_obovata:3.2954	Banksia_stenoprion:3.2954):5.3852):5.2906
((Macadamia_integrifolia:65.934	(((((((Banksia_laevigata_subsp_fuscolutea:13.781	Banksia_laevigata_subsp_laevigata:13.781):4.0252	(Banksia_audax:1.1403	Banksia_benthamiana:1.1403):16.665):4.7736	(((Banksia_aculeata:4.7644	(Banksia_caleyi:2.1145	Banksia_lemanniana:2.1145):2.6499):6.936	(Banksia_elderiana:10.331	(Banksia_baueri:4.1819	Banksia_lullfitzii:4.1819):6.1489):1.3696):4.8186	((Banksia_chamaephyton:8.7883	(Banksia_petiolaris:4.3052	(Banksia_gardneri_var_hiemalis:3.2514	Banksia_gardneri_var_bevidentata:3.2514):1.0538):4.4831):2.1867	((Banksia_gardneri_var_gardneri:4.1777	((Banksia_repens:2.4714	Banksia_blechnifolia:2.4714):1.1115	Banksia_goodii:3.5829):0.5948):2.9951	((Banksia_serrata:1.2626	Banksia_aemula:1.2626):0.1508	Banksia_ornata:1.4134):5.7594):3.8021):5.544):6.0603):3.2048	(((Banksia_media:1.6122	Banksia_epica:1.6122):0.044694	Banksia_praemorsa:1.6569):2.9824	Banksia_pilostylis:4.6393):21.145):19.392	(((((Banksia_proteiodes:16.674	((((Banksia_pellaeifolia:0.90111	Banksia_alliacea:0.90111):4.5958	(Banksia_catoglypta:5.4675	((Banksia_shanklandiorum:1.9622	((Banksia_lepidorhiza:1.0777	Banksia_pteridifolia:1.0777):0.70882	Banksia_octotriginta:1.7865):0.17566):2.0227	(Banksia_drummondii:1.4243	Banksia_fililoba:1.4243):2.5606):1.4827):0.029351):6.0447	(Banksia_cirsioides:5.0681	(Banksia_armata:3.4029	Banksia_purdieana:3.4029):1.6651):6.4735):4.4439	(Banksia_obtusa:13.107	(((Banksia_columnaris:5.408	Banksia_shuttleworthiana:5.408):3.9797	Banksia_meganotia:9.3877):3.4675	Banksia_bipinnatifida:12.855):0.25227):2.878):0.6881):1.9457	((Banksia_prolata:7.8136	(Banksia_anatona:4.1212	Banksia_falcata:4.1212):3.6924):1.0318	(Banksia_tenuis_var_reptans:4.2966	Banksia_tenuis_var_tenuifolia:4.2966):4.5488):9.774):1.8376	(((((Banksia_cynaroides:1.4955
(((((((((Banksia_lemanniana:4.5304	(Banksia_caleyi:1.5214	Banksia_aculeata:1.5214):3.0091):3.6204	(Banksia_elderiana:6.4163	(Banksia_baueri:1.1791	Banksia_lullfitzii:1.1791):5.2372):1.7345):2.7856	(((Banksia_gardneri_var_hiemalis:3.7895	Banksia_gardneri_var_bevidentata:3.7895):2.4667	Banksia_petiolaris:6.2562):1.4545	(Banksia_chamaephyton:5.0143	(((Banksia_gardneri_var_gardneri:0.80898	Banksia_repens:0.80898):1.3406	(Banksia_goodii:1.036	Banksia_blechnifolia:1.036):1.1135):1.0202	((Banksia_serrata:0.0020523	Banksia_aemula:0.0020523):0.48287	Banksia_ornata:0.48492):2.6848):1.8446):2.6964):3.2258):1.7542	((Banksia_laevigata_subsp_laevigata:4.7642	Banksia_laevigata_subsp_fuscolutea:4.7642):0.88359	(Banksia_audax:1.129	Banksia_benthamiana:1.129):4.5189):7.0428):2.15	(Banksia_pilostylis:3.0312	(Banksia_praemorsa:0.77179	(Banksia_media:0.20301	Banksia_epica:0.20301):0.56878):2.2594):11.809):12.499	(((Banksia_coccinea:4.6024	Banksia_proteiodes:4.6024):13.549	(Banksia_baxteri:13.354	Banksia_speciosa:13.354):4.7969):4.6223	(((((((((Banksia_bipinnatifida:6.3661	(Banksia_obtusa:5.7968	(Banksia_meganotia:2.3204	Banksia_shuttleworthiana:2.3204):3.4764):0.56932):2.0032	((((Banksia_echinata:1.3043	Banksia_wonganensis:1.3043):5.053	((Banksia_strictifolia:2.127	(Banksia_sessilis_var_cordata:1.036	Banksia_sessilis_var_sessilis:1.036):1.091):0.026621	Banksia_hewardiana:2.1536):4.2038):0.21795	(((Banksia_polycephala:1.0712	(Banksia_subpinnatifida_var_imberbis:0.98468	Banksia_subpinnatifida_var_subpinnatifida:0.98468):0.086519):1.6589	Banksia_squarrosa_subsp_squarrosa:2.7301):0.46567	Banksia_squarrosa_subsp_argillacea:3.1957):3.3796):1.0503	(Banksia_cirsioides:2.1181	Banksia_armata:2.1181):5.5076):0.74361):2.7778	(((Banksia_drummondii:1.5581	Banksia_fililoba:1.5581):0.55025	((Banksia_pellaeifolia:0.25308	Banksia_alliacea:0.25308):1.4067
((Musgravea_heterophylla:49.793	(Macadamia_integrifolia:30.545	(Hakea_victoria:6.9175	((Grevillea_renwickiana:1.5081	Panopsis_costaricensis:1.5081):1.5144	Grevillea_scortechinii:3.0225):3.895):23.628):19.248):25.454	((((((Banksia_elderiana:2.8741	(Banksia_baueri:1.1706	Banksia_lullfitzii:1.1706):1.7035):5.0141	((Banksia_lemanniana:4.0593	(Banksia_aculeata:1.7314	Banksia_caleyi:1.7314):2.328):3.7927	((((Banksia_repens:0.1917	Banksia_gardneri_var_gardneri:0.1917):2.7152	(Banksia_blechnifolia:1.2477	Banksia_goodii:1.2477):1.6591):1.179	((Banksia_serrata:1.2202	Banksia_aemula:1.2202):0.63957	Banksia_ornata:1.8598):2.2261):3.283	((Banksia_gardneri_var_hiemalis:2.9608	Banksia_chamaephyton:2.9608):0.86937	(Banksia_petiolaris:3.2347	Banksia_gardneri_var_bevidentata:3.2347):0.5955):3.5387):0.48314):0.036193):0.35087	((Banksia_laevigata_subsp_laevigata:1.6849	Banksia_laevigata_subsp_fuscolutea:1.6849):4.5245	(Banksia_audax:2.4429	Banksia_benthamiana:2.4429):3.7664):2.0297):4.3071	(Banksia_pilostylis:3.5335	((Banksia_praemorsa:0.31792	Banksia_media:0.31792):0.48212	Banksia_epica:0.80004):2.7334):9.0128):15.674	((((Banksia_baxteri:5.3579	Banksia_speciosa:5.3579):15.815	Banksia_coccinea:21.173):1.6675	(((((Banksia_lindleyana:4.2265	(Banksia_ashbyi:2.6233	Banksia_sceptrum:2.6233):1.6032):0.020464	((Banksia_prionotes:0.86102	Banksia_hookeriana:0.86102):1.3746	(Banksia_burdettii:1.2888	(Banksia_victoriae:0.40763	Banksia_menziesii:0.40763):0.88116):0.9468):2.0113):7.497	Banksia_candolleana:11.744):2.6649	(Banksia_subulata:11.779	Banksia_attenuata:11.779):2.6295):4.2377	(((Banksia_ilicifolia:0.17742	Banksia_oligantha:0.17742):1.1828	Banksia_cuneata:1.3602):11.416	Banksia_elegans:12.776):5.8705):4.1936):1.9412	(((((((Banksia_falcata:3.6967
(((Macadamia_integrifolia:33.208	((Hakea_victoria:2.056	Grevillea_scortechinii:2.056):3.5065	(Grevillea_renwickiana:1.8232	Panopsis_costaricensis:1.8232):3.7392):27.646):28.088	(((((Banksia_baxteri:9.8413	Banksia_speciosa:9.8413):14.757	Banksia_coccinea:24.598):4.7015	((((Banksia_bella:3.4448	(Banksia_cynaroides:0.56999	Banksia_vestita:0.56999):2.8748):21.266	((((Banksia_pallida:12.993	(((Banksia_densa:2.1765	Banksia_platycarpa:2.1765):3.9425	Banksia_fasciculata:6.119):2.2446	(Banksia_rufistylis:3.0773	Banksia_insulanemorecincta:3.0773):5.2864):4.6295):2.0674	(Banksia_mimica:14.26	(Banksia_calophylla:1.3612	Banksia_porrecta:1.3612):12.898):0.80098):4.8961	(((Banksia_concinna:3.0708	Banksia_serra:3.0708):8.9668	(Banksia_heliantha:2.7584	(Banksia_idiogenes:2.608	Banksia_corvijuga:2.608):0.15039):9.2792):5.81	((((Banksia_nana:2.882	Banksia_columnaris:2.882):9.1616	(Banksia_purdieana:3.2596	(Banksia_armata:1.75	(Banksia_cirsioides:1.3754	Banksia_proteiodes:1.3754):0.37456):1.5096):8.784):1.444	((Banksia_catoglypta:6.8476	((Banksia_alliacea:2.5393	(Banksia_shanklandiorum:2.0528	((Banksia_octotriginta:0.64967	Banksia_pellaeifolia:0.64967):0.60561	(Banksia_drummondii:0.81283	Banksia_fililoba:0.81283):0.44246):0.79753):0.48649):0.47796	(Banksia_pteridifolia:1.2436	Banksia_lepidorhiza:1.2436):1.7737):3.8303):5.2424	(((Banksia_meganotia:5.78	Banksia_shuttleworthiana:5.78):1.1784	Banksia_bipinnatifida:6.9584):2.968	Banksia_obtusa:9.9264):2.1636):1.3977):1.0643	(((Banksia_echinata:0.89804	Banksia_wonganensis:0.89804):4.677	(Banksia_hewardiana:3.1603	(Banksia_strictifolia:3.0293	(Banksia_sessilis_var_cordata:0.0093645	Banksia_sessilis_var_sessilis:0.0093645):3.0199):0.13103):2.4147):3.9608
((Musgravea_heterophylla:71.699	(((((((Banksia_elderiana:13.351	(Banksia_baueri:9.2049	Banksia_lullfitzii:9.2049):4.1459):2.2552	(Banksia_aculeata:3.4054	(Banksia_caleyi:1.2245	Banksia_lemanniana:1.2245):2.1809):12.201):1.1719	((Banksia_laevigata_subsp_laevigata:3.3803	Banksia_laevigata_subsp_fuscolutea:3.3803):7.3638	(Banksia_audax:3.5512	Banksia_benthamiana:3.5512):7.1928):6.0339):1.1875	(((Banksia_petiolaris:6.7368	Banksia_gardneri_var_bevidentata:6.7368):6.4542	(Banksia_chamaephyton:6.1203	Banksia_gardneri_var_hiemalis:6.1203):7.0707):2.3092	(((Banksia_goodii:2.291	Banksia_repens:2.291):3.1094	(Banksia_blechnifolia:2.3998	Banksia_gardneri_var_gardneri:2.3998):3.0007):5.5808	((Banksia_serrata:0.7384	Banksia_aemula:0.7384):1.7903	Banksia_ornata:2.5287):8.4526):4.519):2.4652):4.9967	(Banksia_pilostylis:2.5671	((Banksia_epica:0.084007	Banksia_praemorsa:0.084007):1.131	Banksia_media:1.215):1.3522):20.395):12.092	((((Banksia_baxteri:13.065	Banksia_speciosa:13.065):10.131	Banksia_coccinea:23.197):2.4615	((Banksia_elegans:17.744	((Banksia_cuneata:1.7391	Banksia_nana:1.7391):4.0513	(Banksia_ilicifolia:1.8092	Banksia_oligantha:1.8092):3.9812):11.954):4.1724	((Banksia_attenuata:19.425	((((Banksia_ashbyi:6.5181	Banksia_sceptrum:6.5181):2.7474	(Banksia_menziesii:6.3162	((Banksia_burdettii:1.5556	Banksia_victoriae:1.5556):4.4641	(Banksia_prionotes:1.6937	Banksia_hookeriana:1.6937):4.326):0.29648):2.9494):0.86068	Banksia_lindleyana:10.126):2.1904	Banksia_candolleana:12.317):7.1084):0.98669	Banksia_subulata:20.412):1.5047):3.7416):4.3519	((((((Banksia_dallaneyi:7.39	(Banksia_obovata:2.4444	Banksia_stenoprion:2.4444):4.9456):7.3371	(((Banksia_nivea_subsp_nivea:0.088753	Banksia_tortifolia:0.088753):0.87289
(((Grevillea_scortechinii:2.1656	((Panopsis_costaricensis:1.066	Grevillea_renwickiana:1.066):0.93099	Hakea_victoria:1.997):0.16858):70.752	(Musgravea_heterophylla:52.4	(((((((Banksia_audax:1.5693	Banksia_benthamiana:1.5693):7.6703	Banksia_laevigata_subsp_fuscolutea:9.2396):0.60932	Banksia_laevigata_subsp_laevigata:9.8489):4.758	((Banksia_aculeata:8.1179	(Banksia_lemanniana:3.5938	Banksia_caleyi:3.5938):4.524):4.7875	((Banksia_elderiana:3.8914	(Banksia_baueri:1.9574	Banksia_lullfitzii:1.9574):1.9339):8.3418	((Banksia_petiolaris:8.6451	(Banksia_gardneri_var_bevidentata:4.5361	Banksia_gardneri_var_hiemalis:4.5361):4.109):2.0625	(Banksia_chamaephyton:9.0735	((Banksia_gardneri_var_gardneri:4.9693	Banksia_blechnifolia:4.9693):3.1207	((Banksia_repens:3.4709	Banksia_goodii:3.4709):3.6323	((Banksia_serrata:0.46687	Banksia_aemula:0.46687):1.134	Banksia_ornata:1.6009):5.5023):0.98679):0.98355):1.6341):1.5255):0.67224):1.7016):6.6047	(Banksia_pilostylis:12.185	((Banksia_media:2.1903	Banksia_praemorsa:2.1903):0.47055	Banksia_epica:2.6608):9.5244):9.0264):10.814	(((Banksia_coccinea:23.136	(Banksia_baxteri:7.9395	Banksia_speciosa:7.9395):15.196):6.4256	((Banksia_attenuata:21.004	(((Banksia_lindleyana:10.152	(Banksia_ashbyi:5.8676	Banksia_sceptrum:5.8676):4.2849):0.68337	(((Banksia_menziesii:3.8604	Banksia_victoriae:3.8604):0.010938	Banksia_burdettii:3.8713):0.2446	(Banksia_prionotes:1.0347	Banksia_hookeriana:1.0347):3.0812):6.72):1.7619	Banksia_candolleana:12.598):8.4062):6.2739	(((Banksia_cuneata:3.1365	(Banksia_ilicifolia:0.81225	Banksia_oligantha:0.81225):2.3243):20.443	Banksia_elegans:23.579):2.5109	Banksia_subulata:26.09):1.1879):2.2833):2.2119	((((((((((Banksia_calophylla:2.6265	Banksia_porrecta:2.6265):3.8013
((Musgravea_heterophylla:69.091	((((Hakea_victoria:0.82738	Grevillea_renwickiana:0.82738):1.7218	Panopsis_costaricensis:2.5492):4.8536	Grevillea_scortechinii:7.4028):52.924	Macadamia_integrifolia:60.327):8.7644):8.3728	(((((((Banksia_lemanniana:8.8916	(Banksia_caleyi:6.7153	Banksia_aculeata:6.7153):2.1763):6.0459	((Banksia_baueri:1.6403	Banksia_lullfitzii:1.6403):3.3456	Banksia_elderiana:4.9859):9.9516):0.95491	((Banksia_chamaephyton:11.925	(((Banksia_repens:0.60968	Banksia_goodii:0.60968):5.2076	((Banksia_serrata:0.15912	Banksia_aemula:0.15912):1.197	Banksia_ornata:1.3562):4.4611):2.3501	(Banksia_gardneri_var_gardneri:6.9117	Banksia_blechnifolia:6.9117):1.2557):3.7575):1.0684	((Banksia_gardneri_var_hiemalis:6.8204	Banksia_gardneri_var_bevidentata:6.8204):3.0458	Banksia_petiolaris:9.8663):3.127):2.8991):1.9617	((Banksia_laevigata_subsp_laevigata:6.3208	Banksia_laevigata_subsp_fuscolutea:6.3208):1.2835	(Banksia_audax:1.1336	Banksia_benthamiana:1.1336):6.4707):10.25):13.061	(((Banksia_media:2.3112	Banksia_praemorsa:2.3112):1.4922	Banksia_epica:3.8034):0.85742	Banksia_pilostylis:4.6609):26.254):1.56	(((Banksia_coccinea:23.727	(Banksia_baxteri:15.885	Banksia_speciosa:15.885):7.8421):4.6449	((((((Banksia_ashbyi:2.6575	Banksia_sceptrum:2.6575):2.6771	Banksia_lindleyana:5.3346):1.6424	((Banksia_victoriae:2.176	Banksia_burdettii:2.176):0.30758	(Banksia_menziesii:2.1253	(Banksia_prionotes:0.46245	Banksia_hookeriana:0.46245):1.6628):0.35834):4.4934):8.1231	Banksia_candolleana:15.1):3.2349	(Banksia_attenuata:17.686	Banksia_subulata:17.686):0.64942):6.4253	(Banksia_elegans:14.36	(Banksia_cuneata:3.8476	(Banksia_ilicifolia:1.5115	Banksia_oligantha:1.5115):2.3361):10.512):10.401):3.6113):1.2148	(((Banksia_pallida:12.336
(((Macadamia_integrifolia:50.017	((Hakea_victoria:0.19483	Panopsis_costaricensis:0.19483):3.9579	(Grevillea_renwickiana:3.1244	Grevillea_scortechinii:3.1244):1.0283):45.864):13.679	Musgravea_heterophylla:63.695):13.341	(((((((Banksia_laevigata_subsp_fuscolutea:2.0663	Banksia_laevigata_subsp_laevigata:2.0663):7.1091	(Banksia_audax:4.0615	Banksia_benthamiana:4.0615):5.114):8.0873	((Banksia_baueri:3.9899	Banksia_lullfitzii:3.9899):2.9443	Banksia_elderiana:6.9341):10.329):4.2134	((Banksia_lemanniana:5.8495	(Banksia_aculeata:5.6678	Banksia_caleyi:5.6678):0.18169):13.231	(((Banksia_petiolaris:9.7918	(Banksia_chamaephyton:2.4426	Banksia_gardneri_var_hiemalis:2.4426):7.3493):1.766	Banksia_gardneri_var_bevidentata:11.558):5.7949	(((Banksia_serrata:1.3755	Banksia_aemula:1.3755):3.7078	Banksia_ornata:5.0834):8.2666	((Banksia_blechnifolia:1.2551	(Banksia_repens:0.86632	Banksia_goodii:0.86632):0.38874):6.2714	Banksia_gardneri_var_gardneri:7.5264):5.8236):4.0028):1.7278):2.3955):6.1511	((Banksia_media:6.7911	(Banksia_praemorsa:0.81622	Banksia_epica:0.81622):5.9748):1.3392	Banksia_pilostylis:8.1302):19.497):12.495	(((((((Banksia_lindleyana:9.008	(Banksia_ashbyi:3.2373	Banksia_sceptrum:3.2373):5.7707):0.52068	((Banksia_prionotes:0.98497	Banksia_hookeriana:0.98497):3.3988	((Banksia_burdettii:2.7931	Banksia_victoriae:2.7931):0.96975	Banksia_menziesii:3.7629):0.62085):5.1449):8.6323	Banksia_candolleana:18.161):6.4734	(Banksia_subulata:22.265	Banksia_attenuata:22.265):2.369):0.76107	((Banksia_elegans:3.8455	Banksia_columnaris:3.8455):13.861	((Banksia_ilicifolia:0.12776	Banksia_oligantha:0.12776):7.0564	Banksia_cuneata:7.1842):10.523):7.6886):4.6109	(Banksia_coccinea:16.586	(Banksia_baxteri:11.982	Banksia_speciosa:11.982):4.6045):13.42):1.8982
(((Musgravea_heterophylla:42.497	Macadamia_integrifolia:42.497):19.72	((Panopsis_costaricensis:5.8293	Grevillea_renwickiana:5.8293):0.5669	(Grevillea_scortechinii:0.67715	Hakea_victoria:0.67715):5.719):55.821):15.968	(((((Banksia_baxteri:4.3651	Banksia_speciosa:4.3651):17.526	Banksia_coccinea:21.891):11.368	((((((((((Banksia_rufa:10.818	((Banksia_cynaroides:0.4696	Banksia_vestita:0.4696):4.4836	Banksia_fuscobractea:4.9532):5.865):4.3031	(Banksia_splendida_subsp_macrocarpa:0.16986	Banksia_splendida_subsp_splendida:0.16986):14.951):0.068899	(Banksia_glaucifolia:10.033	Banksia_mimica:10.033):5.1575):0.65898	(((Banksia_kippistiana:3.2738	Banksia_undata:3.2738):6.5046	(Banksia_borealis:5.0377	(Banksia_serratuloides_subsp_perissa:0.015302	Banksia_prionophylla:0.015302):5.0224):4.7407):3.1764	((Banksia_epimicta:9.216	Banksia_ionthocarpa:9.216):2.342	((Banksia_porrecta:2.7422	Banksia_calophylla:2.7422):6.9578	((Banksia_tridentata:6.0508	Banksia_carlinoides:6.0508):1.6341	Banksia_fraseri:7.6849):2.0151):1.858):1.3968):2.8944):1.083	(((Banksia_obtusa:10.116	(Banksia_meganotia:4.3859	Banksia_shuttleworthiana:4.3859):5.7305):0.84104	Banksia_bipinnatifida:10.958):4.6997	(((Banksia_heliantha:3.7299	Banksia_corvijuga:3.7299):5.536	Banksia_viscida:9.2659):4.3713	(((Banksia_tenuis_var_tenuifolia:3.0645	Banksia_tenuis_var_reptans:3.0645):3.1794	(Banksia_anatona:3.5751	Banksia_falcata:3.5751):2.6687):0.19599	Banksia_prolata:6.4398):7.1974):2.02):1.275):3.3276	(Banksia_idiogenes:18.734	((((Banksia_lepidorhiza:3.5336	Banksia_shanklandiorum:3.5336):3.0847	(Banksia_pellaeifolia:1.5228	Banksia_pteridifolia:1.5228):5.0955):6.4392	((Banksia_octotriginta:7.977	((Banksia_drummondii:0.31812	Banksia_fililoba:0.31812):0.11362	Banksia_alliacea:0.43174):7.5453):1.0176
((Musgravea_heterophylla:58.474	((((((((((Banksia_mucronulata:9.3163	(((Banksia_nobilis_subsp_fragrans:0.18894	Banksia_stuposa:0.18894):3.4264	((Banksia_columnaris:2.0785	Banksia_nana:2.0785):0.10852	Banksia_nobilis_subsp_nobilis:2.187):1.4283):2.9719	Banksia_foliosissima:6.5873):2.729):3.3146	(Banksia_formosa:6.5854	Banksia_biterax:6.5854):6.0455):2.6905	(Banksia_pseudoplumosa:2.8132	Banksia_plumosa:2.8132):12.508):2.4209	((((Banksia_splendida_subsp_macrocarpa:0.049397	Banksia_splendida_subsp_splendida:0.049397):15.655	Banksia_arborea:15.705):0.87408	((((Banksia_porrecta:7.3486	Banksia_calophylla:7.3486):1.9692	(Banksia_undata:5.0485	Banksia_kippistiana:5.0485):4.2693):5.7199	(((Banksia_concinna:6.3574	Banksia_serra:6.3574):8.2085	(((((Banksia_proteiodes:4.5628	Banksia_epimicta:4.5628):1.6847	((Banksia_prionophylla:1.0533	Banksia_serratuloides_subsp_perissa:1.0533):1.4482	Banksia_borealis:2.5015):3.746):1.4371	Banksia_fuscobractea:7.6845):0.62144	Banksia_rufa:8.306):2.5139	(Banksia_glaucifolia:3.3942	Banksia_ionthocarpa:3.3942):7.4256):3.7461):0.47	((Banksia_carlinoides:12.414	Banksia_tridentata:12.414):1.845	Banksia_fraseri:14.259):0.77731):0.0018097):1.0256	(Banksia_pallida:11.059	((Banksia_insulanemorecincta:1.7238	Banksia_rufistylis:1.7238):6.1891	(Banksia_fasciculata:3.6651	(Banksia_densa:0.762	Banksia_platycarpa:0.762):2.9031):4.2478):3.1461):5.0044):0.51525):0.41959	(Banksia_cynaroides:0.49097	Banksia_vestita:0.49097):16.507):0.74411):4.9015	((Banksia_heliantha:1.1266	Banksia_corvijuga:1.1266):21.356	((Banksia_bella:14.709	((Banksia_mimica:12.512	(Banksia_comosa:3.3063	Banksia_idiogenes:3.3063):9.2058):2.1211	((((Banksia_anatona:6.0766	Banksia_falcata:6.0766):2.5174	(Banksia_tenuis_var_tenuifolia:2.2593
((((((Banksia_mimica:23.878	((Banksia_comosa:8.2154	(Banksia_bella:0.14243	Banksia_ionthocarpa:0.14243):8.073):15.028	((((((Banksia_biterax:7.7265	(Banksia_nana:2.5798	Banksia_formosa:2.5798):5.1468):5.2396	(Banksia_foliosissima:9.7186	((Banksia_mucronulata:6.004	(Banksia_nobilis_subsp_nobilis:3.925	(Banksia_proteiodes:2.0132	(Banksia_nobilis_subsp_fragrans:0.049668	Banksia_stuposa:0.049668):1.9635):1.9118):2.079):0.067903	(Banksia_plumosa:3.1589	(Banksia_pseudoplumosa:1.1916	Banksia_columnaris:1.1916):1.9673):2.913):3.6468):3.2475):0.43907	(((Banksia_insulanemorecincta:1.8316	Banksia_rufistylis:1.8316):5.487	((Banksia_platycarpa:0.7475	Banksia_densa:0.7475):2.232	Banksia_fasciculata:2.9795):4.3391):2.4411	Banksia_pallida:9.7597):3.6454):0.62384	(((Banksia_obovata:0.36778	Banksia_stenoprion:0.36778):7.584	Banksia_dallaneyi:7.9518):0.71541	((Banksia_arctotidis:3.2974	Banksia_nivea_subsp_fuliginosa:3.2974):0.4346	((Banksia_nivea_subsp_nivea:2.8227	Banksia_tortifolia:2.8227):0.50778	Banksia_brunnea:3.3305):0.40154):4.9352):5.3618):4.9027	((Banksia_concinna:5.8002	Banksia_serra:5.8002):11.843	((Banksia_idiogenes:12.04	(Banksia_cynaroides:8.8542	Banksia_vestita:8.8542):3.1858):0.062643	(Banksia_corvijuga:4.0105	Banksia_heliantha:4.0105):8.0921):5.5407):1.2884):3.4644	(((((Banksia_porrecta:3.2645	Banksia_calophylla:3.2645):11.286	Banksia_undata:14.551):1.7012	(((Banksia_fraseri:10.341	((Banksia_glaucifolia:9.4651	Banksia_epimicta:9.4651):0.70851	(Banksia_rufa:6.8401	Banksia_kippistiana:6.8401):3.3334):0.16709):1.718	((Banksia_fuscobractea:7.6311	(Banksia_carlinoides:4.5626	Banksia_tridentata:4.5626):3.0685):2.6159	((((Banksia_anatona:2.7405	Banksia_falcata:2.7405):0.88186
(((((Grevillea_renwickiana:2.3017	Grevillea_scortechinii:2.3017):2.6433	(Panopsis_costaricensis:2.3986	Hakea_victoria:2.3986):2.5464):55.122	Musgravea_heterophylla:60.067):7.1106	((((((((((Banksia_ashbyi:2.9278	Banksia_sceptrum:2.9278):0.69092	Banksia_lindleyana:3.6187):2.9608	((Banksia_hookeriana:2.766	Banksia_prionotes:2.766):1.7069	((Banksia_burdettii:0.59665	Banksia_menziesii:0.59665):3.7922	Banksia_victoriae:4.3888):0.083988):2.1067):4.785	Banksia_candolleana:11.364):9.0231	(Banksia_attenuata:18.098	Banksia_subulata:18.098):2.2899):5.1882	(((Banksia_ilicifolia:1.9929	Banksia_oligantha:1.9929):7.3461	Banksia_cuneata:9.3389):11.201	Banksia_elegans:20.54):5.0357):2.9307	((((Banksia_purdieana:3.6481	Banksia_armata:3.6481):5.3738	Banksia_cirsioides:9.0219):14.83	((((Banksia_squarrosa_subsp_argillacea:3.8774	(Banksia_subpinnatifida_var_imberbis:2.9945	((Banksia_polycephala:0.8832	Banksia_subpinnatifida_var_subpinnatifida:0.8832):0.97813	Banksia_squarrosa_subsp_squarrosa:1.8613):1.1331):0.88289):6.6346	((Banksia_echinata:0.0053492	Banksia_wonganensis:0.0053492):8.2114	(Banksia_strictifolia:5.2614	(Banksia_hewardiana:4.2018	(Banksia_sessilis_var_sessilis:0.35826	Banksia_sessilis_var_cordata:0.35826):3.8436):1.0596):2.9553):2.2952):6.8667	(Banksia_lepidorhiza:6.6732	(((Banksia_pteridifolia:4.8654	Banksia_catoglypta:4.8654):0.77846	Banksia_shanklandiorum:5.6438):0.048468	(Banksia_octotriginta:3.8234	((Banksia_pellaeifolia:2.1274	Banksia_alliacea:2.1274):0.45188	(Banksia_drummondii:0.15797	Banksia_fililoba:0.15797):2.4213):1.2441):1.8689):0.98087):10.705):5.4457	((Banksia_meganotia:5.6036	Banksia_shuttleworthiana:5.6036):12.88	(Banksia_obtusa:18.279	Banksia_bipinnatifida:18.279):0.205):4.3405):1.0273):1.6919	((((Banksia_mucronulata:16.444	((Banksia_plumosa:1.6052	Banksia_pseudoplumosa:1.6052):13.823
((((((((Banksia_concinna:7.9135	Banksia_serra:7.9135):15.586	(((((Banksia_cynaroides:3.3261	Banksia_vestita:3.3261):11.718	((Banksia_porrecta:4.6006	Banksia_calophylla:4.6006):8.7488	((Banksia_mucronulata:6.5485	Banksia_foliosissima:6.5485):4.3655	(((Banksia_proteiodes:2.692	(Banksia_plumosa:1.2	Banksia_pseudoplumosa:1.2):1.492):4.1289	Banksia_nana:6.8209):1.689	((Banksia_nobilis_subsp_nobilis:1.8887	(Banksia_nobilis_subsp_fragrans:0.74589	Banksia_stuposa:0.74589):1.1428):5.9543	(Banksia_biterax:3.2513	Banksia_formosa:3.2513):4.5916):0.66692):2.4042):2.4354):1.6946):1.935	(Banksia_idiogenes:13.192	(Banksia_heliantha:0.70541	Banksia_corvijuga:0.70541):12.487):3.7868):2.5288	(Banksia_pallida:11.912	(((Banksia_platycarpa:5.2505	Banksia_densa:5.2505):0.69012	Banksia_fasciculata:5.9407):5.0763	(Banksia_insulanemorecincta:2.4471	Banksia_rufistylis:2.4471):8.5699):0.89503):7.5958):2.5815	((((Banksia_serratuloides_subsp_perissa:2.9214	Banksia_prionophylla:2.9214):0.91186	Banksia_borealis:3.8333):12.47	(((Banksia_tridentata:8.1057	Banksia_carlinoides:8.1057):3.7668	Banksia_fraseri:11.873):1.6375	(((Banksia_splendida_subsp_macrocarpa:0.15125	Banksia_splendida_subsp_splendida:0.15125):12.76	((Banksia_viscida:8.0582	Banksia_comosa:8.0582):3.6336	Banksia_epimicta:11.692):1.2197):0.11233	((Banksia_undata:3.231	Banksia_arborea:3.231):9.5159	((Banksia_fuscobractea:8.7398	(Banksia_ionthocarpa:1.7502	Banksia_columnaris:1.7502):6.9896):0.45738	(((Banksia_kippistiana:1.6761	Banksia_bella:1.6761):0.33101	Banksia_rufa:2.0071):6.8282	Banksia_glaucifolia:8.8353):0.3619):3.5497):0.27684):0.48632):2.7937):0.87914	(Banksia_mimica:15.878	(((Banksia_obovata:1.0171	Banksia_stenoprion:1.0171):9.1433	Banksia_dallaneyi:10.16):1.6142
((Macadamia_integrifolia:68.062	(((((((Banksia_laevigata_subsp_fuscolutea:2.5497	Banksia_laevigata_subsp_laevigata:2.5497):4.9647	(Banksia_audax:3.1565	Banksia_benthamiana:3.1565):4.3579):6.3365	(((((Banksia_serrata:0.20351	Banksia_aemula:0.20351):0.47462	Banksia_ornata:0.67813):6.7173	(Banksia_blechnifolia:1.538	((Banksia_gardneri_var_gardneri:0.51974	Banksia_repens:0.51974):0.080921	Banksia_goodii:0.60066):0.93735):5.8574):3.6095	((Banksia_gardneri_var_hiemalis:5.8748	Banksia_gardneri_var_bevidentata:5.8748):2.5964	(Banksia_petiolaris:7.778	Banksia_chamaephyton:7.778):0.69325):2.5336):2.096	((Banksia_lemanniana:6.2308	(Banksia_aculeata:1.9166	Banksia_caleyi:1.9166):4.3143):6.5931	(Banksia_elderiana:5.1143	(Banksia_baueri:2.8105	Banksia_lullfitzii:2.8105):2.3038):7.7097):0.27698):0.74995):4.26	((Banksia_pilostylis:2.3041	Banksia_epica:2.3041):2.3996	(Banksia_media:1.4081	Banksia_praemorsa:1.4081):3.2956):13.407):15.105	(((((Banksia_attenuata:12.53	Banksia_subulata:12.53):1.1181	((((Banksia_ashbyi:1.4447	Banksia_sceptrum:1.4447):5.2421	Banksia_lindleyana:6.6868):0.83818	(Banksia_victoriae:5.5552	((Banksia_burdettii:2.9682	Banksia_menziesii:2.9682):0.7912	(Banksia_hookeriana:0.83142	Banksia_prionotes:0.83142):2.928):1.7958):1.9697):1.7717	Banksia_candolleana:9.2967):4.3519):0.83737	(Banksia_elegans:10.516	(Banksia_cuneata:1.5926	(Banksia_ilicifolia:0.10832	Banksia_oligantha:0.10832):1.4842):8.923):3.9704):5.9666	((((((((Banksia_tridentata:1.1025	Banksia_carlinoides:1.1025):5.1359	Banksia_fraseri:6.2384):4.2897	(Banksia_kippistiana:5.9012	(Banksia_proteiodes:1.2745	Banksia_rufa:1.2745):4.6267):4.6268):0.4594	((Banksia_calophylla:0.93603	Banksia_porrecta:0.93603):4.1526	((Banksia_prionophylla:0.89135
((Macadamia_integrifolia:58.894	(Hakea_victoria:8.5132	(Grevillea_scortechinii:2.3944	(Panopsis_costaricensis:0.85382	Grevillea_renwickiana:0.85382):1.5406):6.1188):50.381):18.55	((((((((Banksia_elderiana:4.0062	(Banksia_baueri:2.6921	Banksia_lullfitzii:2.6921):1.3141):8.2098	(Banksia_lemanniana:4.2012	(Banksia_caleyi:3.9901	Banksia_aculeata:3.9901):0.2111):8.0147):7.274	((((Banksia_serrata:0.068078	Banksia_aemula:0.068078):1.7001	Banksia_ornata:1.7682):6.4968	(Banksia_goodii:6.8031	((Banksia_gardneri_var_gardneri:1.8472	Banksia_blechnifolia:1.8472):1.6618	Banksia_repens:3.509):3.2941):1.4619):6.2731	((Banksia_gardneri_var_bevidentata:8.3592	(Banksia_gardneri_var_hiemalis:2.6411	Banksia_chamaephyton:2.6411):5.7182):0.88642	Banksia_petiolaris:9.2457):5.2925):4.9518):1.6976	((Banksia_laevigata_subsp_fuscolutea:4.4446	Banksia_laevigata_subsp_laevigata:4.4446):11.215	(Banksia_audax:4.9511	Banksia_benthamiana:4.9511):10.708):5.5281):4.449	((Banksia_media:0.21303	Banksia_praemorsa:0.21303):2.7446	(Banksia_epica:2.5886	Banksia_pilostylis:2.5886):0.36899):22.679):12.399	((((((((Banksia_tenuis_var_reptans:2.8759	Banksia_tenuis_var_tenuifolia:2.8759):8.2726	(Banksia_prolata:10.597	(Banksia_falcata:10.495	Banksia_anatona:10.495):0.10247):0.55109):1.993	(Banksia_columnaris:11.912	Banksia_viscida:11.912):1.2292):7.2371	(((((Banksia_obovata:2.7689	Banksia_stenoprion:2.7689):2.276	Banksia_dallaneyi:5.0448):4.8586	(Banksia_brunnea:3.746	(Banksia_arctotidis:1.8955	(Banksia_tortifolia:0.98097	(Banksia_nivea_subsp_nivea:0.94891	Banksia_nivea_subsp_fuliginosa:0.94891):0.032063):0.91455):1.8505):6.1574):6.1464	(Banksia_concinna:6.3244	Banksia_serra:6.3244):9.7253):2.5511	((Banksia_epimicta:13.355	(Banksia_cynaroides:2.3255	Banksia_vestita:2.3255):11.029):3.584
((Musgravea_heterophylla:62.08	(((Grevillea_scortechinii:1.0069	Panopsis_costaricensis:1.0069):3.5165	(Grevillea_renwickiana:2.3084	Hakea_victoria:2.3084):2.215):33.373	Macadamia_integrifolia:37.896):24.183):15.292	((((((Banksia_laevigata_subsp_laevigata:3.4582	Banksia_laevigata_subsp_fuscolutea:3.4582):6.1391	(Banksia_audax:4.5549	Banksia_benthamiana:4.5549):5.0424):8.3628	((((Banksia_petiolaris:2.8132	Banksia_gardneri_var_bevidentata:2.8132):9.6148	(Banksia_gardneri_var_hiemalis:3.3846	Banksia_chamaephyton:3.3846):9.0434):0.97824	(((Banksia_serrata:0.036585	Banksia_aemula:0.036585):1.6969	Banksia_ornata:1.7335):6.8739	(Banksia_blechnifolia:6.4276	((Banksia_goodii:4.0841	Banksia_gardneri_var_gardneri:4.0841):0.36336	Banksia_repens:4.4475):1.9801):2.1798):4.7988):4.2159	((Banksia_elderiana:8.9012	(Banksia_baueri:3.8583	Banksia_lullfitzii:3.8583):5.0429):8.5071	(Banksia_caleyi:10.021	(Banksia_aculeata:7.7423	Banksia_lemanniana:7.7423):2.2786):7.3873):0.21377):0.33804):3.6505	(Banksia_praemorsa:2.9791	((Banksia_epica:0.25725	Banksia_media:0.25725):0.84478	Banksia_pilostylis:1.102):1.8771):18.632):16.174	((((((((Banksia_idiogenes:10.12	(Banksia_heliantha:6.1874	Banksia_corvijuga:6.1874):3.9325):2.9698	(((Banksia_fasciculata:5.4893	(Banksia_platycarpa:1.6238	Banksia_densa:1.6238):3.8656):3.4728	(Banksia_rufistylis:1.2104	Banksia_insulanemorecincta:1.2104):7.7517):1.7609	(Banksia_fuscobractea:4.4844	Banksia_pallida:4.4844):6.2385):2.3666):0.41126	((((Banksia_nobilis_subsp_fragrans:0.35784	Banksia_stuposa:0.35784):6.4423	Banksia_nobilis_subsp_nobilis:6.8002):2.7049	(Banksia_comosa:6.0219	((Banksia_biterax:3.2952	Banksia_nana:3.2952):0.89953	(Banksia_proteiodes:0.80321	Banksia_formosa:0.80321):3.3915):1.8271):3.4832):1.0376	(Banksia_foliosissima:8.0692
((((Hakea_victoria:1.1602	Grevillea_scortechinii:1.1602):1.1259	Grevillea_renwickiana:2.286):7.3368	Panopsis_costaricensis:9.6228):66.491	((Musgravea_heterophylla:44.002	((((Banksia_coccinea:22.022	(Banksia_baxteri:14.552	Banksia_speciosa:14.552):7.4698):2.4206	((((Banksia_mimica:15.033	(((Banksia_idiogenes:13.271	(Banksia_glaucifolia:8.1163	(Banksia_arborea:4.0451	Banksia_undata:4.0451):4.0712):5.155):1.2598	((((Banksia_meganotia:4.8844	Banksia_shuttleworthiana:4.8844):6.4704	Banksia_obtusa:11.355):0.14753	Banksia_bipinnatifida:11.502):0.94167	((((Banksia_squarrosa_subsp_argillacea:3.9747	Banksia_subpinnatifida_var_imberbis:3.9747):0.10953	(Banksia_subpinnatifida_var_subpinnatifida:1.601	(Banksia_squarrosa_subsp_squarrosa:1.2004	Banksia_polycephala:1.2004):0.40057):2.4833):4.1582	((Banksia_echinata:1.7951	Banksia_wonganensis:1.7951):5.3159	((Banksia_hewardiana:1.1355	(Banksia_sessilis_var_sessilis:0.49211	Banksia_sessilis_var_cordata:0.49211):0.64335):4.0128	Banksia_strictifolia:5.1482):1.9628):1.1314):4.1496	(((Banksia_armata:0.35121	Banksia_cirsioides:0.35121):6.1564	Banksia_purdieana:6.5076):2.8274	((Banksia_pellaeifolia:1.7091	Banksia_alliacea:1.7091):1.4521	((((Banksia_drummondii:0.29931	Banksia_fililoba:0.29931):1.5016	(Banksia_shanklandiorum:1.5821	Banksia_pteridifolia:1.5821):0.21889):0.53856	(Banksia_octotriginta:0.98837	Banksia_lepidorhiza:0.98837):1.3511):0.045877	Banksia_catoglypta:2.3854):0.77587):6.1738):3.057):0.05205):2.087):0.1829	Banksia_comosa:14.714):0.31907):2.0031	(((Banksia_concinna:2.8966	Banksia_serra:2.8966):12.183	(((((Banksia_porrecta:0.97204	Banksia_calophylla:0.97204):8.2542	((Banksia_ionthocarpa:1.3578	Banksia_fuscobractea:1.3578):1.8268	(Banksia_corvijuga:0.55746	Banksia_heliantha:0.55746):2.6271):6.0417):2.5744	((Banksia_pallida:6.9902
((Musgravea_heterophylla:70.158	(((((((Banksia_mimica:13.139	(((Banksia_porrecta:3.9777	Banksia_calophylla:3.9777):2.3508	(Banksia_corvijuga:0.404	Banksia_heliantha:0.404):5.9246):6.6551	Banksia_glaucifolia:12.984):0.15583):2.5658	((((Banksia_obovata:0.62375	Banksia_stenoprion:0.62375):2.5297	Banksia_dallaneyi:3.1534):2.7863	((Banksia_nivea_subsp_fuliginosa:2.9346	(Banksia_nivea_subsp_nivea:2.6527	(Banksia_tortifolia:0.86097	Banksia_brunnea:0.86097):1.7917):0.28184):0.21697	Banksia_arctotidis:3.1515):2.7882):7.7046	(Banksia_arborea:5.963	Banksia_undata:5.963):7.6814):2.0609):2.9931	((((((Banksia_pallida:4.7935	Banksia_proteiodes:4.7935):7.4097	((Banksia_insulanemorecincta:5.3779	Banksia_rufistylis:5.3779):2.4979	(Banksia_fasciculata:5.1831	((Banksia_nana:0.18905	Banksia_densa:0.18905):2.1705	Banksia_platycarpa:2.3595):2.8236):2.6928):4.3273):1.7867	(Banksia_epimicta:12.684	((Banksia_fraseri:4.0129	(Banksia_carlinoides:3.3738	Banksia_tridentata:3.3738):0.6391):6.697	(Banksia_borealis:5.9526	(Banksia_serratuloides_subsp_perissa:2.0301	Banksia_prionophylla:2.0301):3.9225):4.7574):1.9745):1.3055):1.0131	Banksia_idiogenes:15.003):1.3368	(((Banksia_splendida_subsp_macrocarpa:1.2543	Banksia_splendida_subsp_splendida:1.2543):9.1412	((((Banksia_kippistiana:5.3195	Banksia_rufa:5.3195):1.5034	(Banksia_cynaroides:3.7488	Banksia_vestita:3.7488):3.074):0.71473	Banksia_comosa:7.5375):1.5587	((((Banksia_tenuis_var_tenuifolia:1.1191	Banksia_tenuis_var_reptans:1.1191):4.8058	Banksia_prolata:5.9249):0.74628	(Banksia_falcata:6.0715	Banksia_anatona:6.0715):0.59971):0.65952	Banksia_viscida:7.3307):1.7655):1.2993):5.2414	((((Banksia_nobilis_subsp_fragrans:0.077653	Banksia_stuposa:0.077653):4.5951	Banksia_nobilis_subsp_nobilis:4.6727):2.5171	((Banksia_formosa:2.7948
((((((((((((((Banksia_heliantha:0.46358	Banksia_corvijuga:0.46358):12.976	Banksia_mimica:13.439):1.1253	(Banksia_ionthocarpa:11.149	(Banksia_cynaroides:7.6859	Banksia_vestita:7.6859):3.4631):3.4157):1.5641	((Banksia_glaucifolia:13.334	(Banksia_viscida:12.16	((Banksia_prolata:4.0658	(Banksia_falcata:1.6971	Banksia_anatona:1.6971):2.3687):6.6579	(Banksia_tenuis_var_tenuifolia:3.7832	Banksia_tenuis_var_reptans:3.7832):6.9406):1.4363):1.1735):1.0799	Banksia_arborea:14.414):1.7152):1.0986	(Banksia_pallida:15.851	(((Banksia_rufistylis:1.1948	Banksia_insulanemorecincta:1.1948):8.7978	(Banksia_fasciculata:5.115	(((Banksia_densa:0.12553	Banksia_nana:0.12553):0.27772	Banksia_columnaris:0.40325):3.1212	Banksia_platycarpa:3.5245):1.5905):4.8776):4.9567	Banksia_proteiodes:14.949):0.90206):1.376):0.85182	(((((Banksia_borealis:3.2482	(Banksia_serratuloides_subsp_perissa:1.6435	Banksia_prionophylla:1.6435):1.6047):7.2181	((Banksia_splendida_subsp_macrocarpa:1.5882	Banksia_splendida_subsp_splendida:1.5882):8.3337	((Banksia_comosa:3.2714	Banksia_rufa:3.2714):3.3817	Banksia_kippistiana:6.6531):3.2688):0.54441):1.4568	((Banksia_carlinoides:5.0168	Banksia_tridentata:5.0168):1.6488	Banksia_fraseri:6.6655):5.2576):3.112	(Banksia_mucronulata:10.841	((Banksia_foliosissima:6.8142	(Banksia_pseudoplumosa:2.1996	Banksia_plumosa:2.1996):4.6146):2.2936	((Banksia_nobilis_subsp_fragrans:1.8605	Banksia_stuposa:1.8605):4.0744	Banksia_nobilis_subsp_nobilis:5.9348):3.173):1.7329):4.1943):1.4117	((Banksia_bella:3.9752	(Banksia_calophylla:2.1392	Banksia_porrecta:2.1392):1.836):12.045	Banksia_idiogenes:16.021):0.42616):1.6324):2.6057	((((Banksia_concinna:4.3486	Banksia_serra:4.3486):11.53	((((Banksia_nivea_subsp_nivea:2.78	Banksia_tortifolia:2.78):1.4994	((Banksia_brunnea:0.20583
((Macadamia_integrifolia:48.384	(Grevillea_scortechinii:13.206	(Grevillea_renwickiana:11.249	(Hakea_victoria:7.2835	Panopsis_costaricensis:7.2835):3.9656):1.9566):35.178):28.388	(Musgravea_heterophylla:66.239	((((Banksia_coccinea:12.048	(Banksia_baxteri:3.8009	Banksia_speciosa:3.8009):8.247):19.987	((((Banksia_cuneata:4.1173	(Banksia_ilicifolia:1.0216	Banksia_oligantha:1.0216):3.0958):12.826	Banksia_elegans:16.944):2.0612	((((((Banksia_ashbyi:4.1061	Banksia_sceptrum:4.1061):3.2212	Banksia_lindleyana:7.3272):0.53657	((Banksia_prionotes:2.056	Banksia_hookeriana:2.056):0.57307	(Banksia_victoriae:0.70913	(Banksia_burdettii:0.60372	Banksia_menziesii:0.60372):0.10541):1.92):5.2347):2.3206	Banksia_candolleana:10.184):5.2559	Banksia_attenuata:15.44):1.1798	Banksia_subulata:16.62):2.3846):8.3527	((((Banksia_arborea:10.003	(Banksia_undata:8.9047	Banksia_kippistiana:8.9047):1.0984):1.7379	((Banksia_prionophylla:0.56833	Banksia_serratuloides_subsp_perissa:0.56833):2.1069	Banksia_borealis:2.6752):9.0658):3.7876	((Banksia_carlinoides:8.8841	Banksia_tridentata:8.8841):2.7066	Banksia_fraseri:11.591):3.9379):8.6171	((Banksia_proteiodes:15.802	((((Banksia_fasciculata:2.8579	Banksia_platycarpa:2.8579):0.46599	Banksia_densa:3.3239):3.7175	(Banksia_insulanemorecincta:2.3093	Banksia_rufistylis:2.3093):4.7321):4.0525	Banksia_pallida:11.094):4.7085):7.7191	((((((((Banksia_nobilis_subsp_fragrans:0.54379	Banksia_stuposa:0.54379):2.0464	Banksia_nobilis_subsp_nobilis:2.5902):8.3855	(Banksia_pseudoplumosa:3.4511	Banksia_plumosa:3.4511):7.5246):0.5279	(Banksia_mucronulata:4.6479	Banksia_foliosissima:4.6479):6.8558):2.111	((Banksia_columnaris:0.86243	Banksia_formosa:0.86243):1.8687	Banksia_biterax:2.7312):10.883):4.1365
(((((((Banksia_laevigata_subsp_fuscolutea:6.6551	(Banksia_audax:3.464	Banksia_benthamiana:3.464):3.1911):1.2746	Banksia_laevigata_subsp_laevigata:7.9298):9.678	(((((Banksia_serrata:0.40896	Banksia_aemula:0.40896):0.83692	Banksia_ornata:1.2459):6.5295	(Banksia_gardneri_var_gardneri:4.485	((Banksia_goodii:0.90597	Banksia_blechnifolia:0.90597):2.4342	Banksia_repens:3.3402):1.1448):3.2904):7.2863	((Banksia_petiolaris:2.184	Banksia_chamaephyton:2.184):6.1628	(Banksia_gardneri_var_bevidentata:5.5776	Banksia_gardneri_var_hiemalis:5.5776):2.7692):6.7149):0.08914	((Banksia_lemanniana:7.9063	(Banksia_aculeata:3.179	Banksia_caleyi:3.179):4.7273):5.7479	((Banksia_baueri:1.1365	Banksia_lullfitzii:1.1365):1.967	Banksia_elderiana:3.1036):10.551):1.4967):2.457):7.8287	(Banksia_pilostylis:1.4369	((Banksia_media:1.1372	Banksia_praemorsa:1.1372):0.036192	Banksia_epica:1.1734):0.26351):24):4.453	((((Banksia_cuneata:3.1689	(Banksia_ilicifolia:0.34103	Banksia_oligantha:0.34103):2.8279):22.219	((((((Banksia_lindleyana:6.214	((Banksia_prionotes:1.3213	Banksia_hookeriana:1.3213):2.1215	((Banksia_burdettii:2.6794	Banksia_victoriae:2.6794):0.022524	Banksia_menziesii:2.7019):0.74081):2.7712):3.9049	(Banksia_ashbyi:2.9586	Banksia_sceptrum:2.9586):7.1603):1.5208	Banksia_candolleana:11.64):2.379	Banksia_subulata:14.019):4.102	Banksia_attenuata:18.121):5.2078	Banksia_elegans:23.328):2.0593):1.3972	((Banksia_baxteri:10.384	Banksia_speciosa:10.384):14.845	Banksia_coccinea:25.229):1.5559):0.76147	((((Banksia_concinna:11.516	Banksia_serra:11.516):3.9325	(((Banksia_formosa:7.9184	(Banksia_columnaris:0.046144	Banksia_biterax:0.046144):7.8722):6.0823	(Banksia_comosa:2.4431	Banksia_foliosissima:2.4431):11.558):0.18411
((Macadamia_integrifolia:61.739	((Hakea_victoria:7.4028	Panopsis_costaricensis:7.4028):0.31552	(Grevillea_scortechinii:7.3827	Grevillea_renwickiana:7.3827):0.3356):54.021):16	(((((((Banksia_laevigata_subsp_fuscolutea:1.4506	Banksia_laevigata_subsp_laevigata:1.4506):5.5225	(Banksia_audax:1.285	Banksia_benthamiana:1.285):5.6881):12.209	((((Banksia_baueri:5.4765	Banksia_lullfitzii:5.4765):6.3495	Banksia_elderiana:11.826):4.0495	(Banksia_lemanniana:8.3912	(Banksia_aculeata:3.8852	Banksia_caleyi:3.8852):4.5059):7.4843):1.1169	((((Banksia_serrata:0.56089	Banksia_aemula:0.56089):1.1056	Banksia_ornata:1.6665):12.748	(((Banksia_gardneri_var_gardneri:0.80996	Banksia_repens:0.80996):0.6854	Banksia_goodii:1.4954):3.0721	Banksia_blechnifolia:4.5675):9.8472):1.7838	((Banksia_chamaephyton:1.5881	Banksia_gardneri_var_hiemalis:1.5881):3.9066	(Banksia_gardneri_var_bevidentata:5.1648	Banksia_petiolaris:5.1648):0.32988):10.704):0.79386):2.1897):9.8214	(Banksia_praemorsa:3.4183	(Banksia_pilostylis:1.3975	(Banksia_media:0.46271	Banksia_epica:0.46271):0.93479):2.0208):25.585):19.725	(((((Banksia_corvijuga:4.6725	Banksia_heliantha:4.6725):5.6445	Banksia_idiogenes:10.317):20.591	(((((Banksia_viscida:22.246	((Banksia_prolata:12.119	(Banksia_anatona:6.458	Banksia_falcata:6.458):5.6614):4.2238	(Banksia_tenuis_var_tenuifolia:4.179	Banksia_tenuis_var_reptans:4.179):12.164):5.9026):0.26997	((((Banksia_cirsioides:5.9751	((Banksia_proteiodes:1.1362	Banksia_purdieana:1.1362):4.3436	Banksia_armata:5.4798):0.49527):4.941	((Banksia_alliacea:1.2594	Banksia_lepidorhiza:1.2594):4.9302	(((Banksia_catoglypta:3.2858	(Banksia_shanklandiorum:2.5677	Banksia_octotriginta:2.5677):0.71806):1.0558	((Banksia_drummondii:1.3591	Banksia_fililoba:1.3591):2.5122
(((Musgravea_heterophylla:61.023	((((((Banksia_laevigata_subsp_laevigata:8.2918	Banksia_laevigata_subsp_fuscolutea:8.2918):2.461	(Banksia_audax:5.552	Banksia_benthamiana:5.552):5.2008):11.497	((Banksia_lemanniana:2.7924	(Banksia_caleyi:1.2782	Banksia_aculeata:1.2782):1.5141):14.379	(((Banksia_goodii:4.8613	((Banksia_repens:0.89039	Banksia_gardneri_var_gardneri:0.89039):3.8825	Banksia_blechnifolia:4.7728):0.088434):2.7096	((Banksia_aemula:1.1861	Banksia_serrata:1.1861):0.2086	Banksia_ornata:1.3947):6.1762):8.5518	((Banksia_petiolaris:10.497	((Banksia_chamaephyton:5.8555	Banksia_gardneri_var_hiemalis:5.8555):4.5522	Banksia_gardneri_var_bevidentata:10.408):0.089726):4.5748	((Banksia_baueri:2.3238	Banksia_lullfitzii:2.3238):11.753	Banksia_elderiana:14.076):0.99579):1.0505):1.0491):5.0776):10.135	((Banksia_epica:3.1362	(Banksia_media:2.4681	Banksia_praemorsa:2.4681):0.66814):3.0582	Banksia_pilostylis:6.1944):26.19):6.5477	(((((((Banksia_obovata:1.2695	Banksia_stenoprion:1.2695):12.51	Banksia_dallaneyi:13.78):0.71199	(Banksia_nivea_subsp_nivea:2.0474	(((Banksia_brunnea:0.50685	Banksia_tortifolia:0.50685):0.40665	Banksia_nivea_subsp_fuliginosa:0.91351):0.80444	Banksia_arctotidis:1.7179):0.32943):12.444):6.2112	(((Banksia_comosa:6.4055	(Banksia_columnaris:5.3905	Banksia_rufa:5.3905):1.015):9.6031	((Banksia_concinna:4.5414	Banksia_serra:4.5414):7.1936	(Banksia_splendida_subsp_splendida:0.87649	(Banksia_nana:0.76155	Banksia_splendida_subsp_macrocarpa:0.76155):0.11494):10.859):4.2736):1.6372	((Banksia_mimica:16.964	((Banksia_calophylla:4.9626	Banksia_porrecta:4.9626):8.0802	(((Banksia_pseudoplumosa:1.0882	Banksia_plumosa:1.0882):9.8752	Banksia_mucronulata:10.963):0.45549	(((Banksia_nobilis_subsp_fragrans:0.20654	Banksia_stuposa:0.20654):4.5703
((Macadamia_integrifolia:59.259	((Panopsis_costaricensis:31.705	Musgravea_heterophylla:31.705):23.877	(((Banksia_subulata:22.213	(((Banksia_coccinea:18.261	(Banksia_baxteri:13.212	Banksia_speciosa:13.212):5.0497):2.6999	(((((Banksia_cynaroides:2.8408	Banksia_cirsioides:2.8408):1.6979	(Banksia_purdieana:4.2553	(Banksia_armata:2.3146	Banksia_meganotia:2.3146):1.9406):0.28346):3.6168	(((Banksia_echinata:0.86408	Banksia_wonganensis:0.86408):2.689	(Banksia_strictifolia:2.6708	(Banksia_sessilis_var_sessilis:1.8801	(Banksia_sessilis_var_cordata:0.67935	Banksia_hewardiana:0.67935):1.2008):0.79068):0.88227):3.4811	(Banksia_squarrosa_subsp_argillacea:3.0785	((Banksia_subpinnatifida_var_imberbis:0.42772	Banksia_subpinnatifida_var_subpinnatifida:0.42772):0.43315	(Banksia_squarrosa_subsp_squarrosa:0.30095	Banksia_polycephala:0.30095):0.55991):2.2176):3.9557):1.1213):0.3747	(Banksia_obtusa:7.8322	Banksia_shuttleworthiana:7.8322):0.69808):10.792	((Banksia_mimica:17.263	(((((Banksia_corvijuga:0.60169	Banksia_heliantha:0.60169):8.2356	(Banksia_viscida:7.9144	(Banksia_anatona:5.3622	((Banksia_shanklandiorum:2.908	((((Banksia_alliacea:0.14091	Banksia_lepidorhiza:0.14091):1.1991	(Banksia_pteridifolia:0.743	Banksia_octotriginta:0.743):0.59703):0.13123	Banksia_catoglypta:1.4713):0.67775	(Banksia_drummondii:1.8801	Banksia_fililoba:1.8801):0.26895):0.759):0.68685	Banksia_pellaeifolia:3.5949):1.7674):2.5522):0.92297):0.051489	(((((Banksia_proteiodes:0.060915	Banksia_formosa:0.060915):1.6603	Banksia_biterax:1.7212):1.3887	(Banksia_mucronulata:3.088	((Banksia_bella:1.1268	Banksia_nobilis_subsp_nobilis:1.1268):0.18897	Banksia_foliosissima:1.3158):1.7722):0.021847):0.097843	(Banksia_comosa:1.8929	(Banksia_plumosa:1.3491	Banksia_pseudoplumosa:1.3491):0.54383):1.3148):5.5982	((((Banksia_epimicta:0.68088
((Macadamia_integrifolia:63.746	(((((((Banksia_dryandroides:16.004	((Banksia_meisneri_var_meisneri:1.7719	Banksia_rosserae:1.7719):1.6182	(Banksia_pulchella:1.1863	Banksia_meisneri_var_ascendens:1.1863):2.2038):12.614):8.2393	(Banksia_seminuda:20.776	(Banksia_tricuspis:17.473	(((Banksia_dolichostyla:6.5424	(Banksia_violacea:5.1415	(Banksia_laricina:2.1953	Banksia_incana:2.1953):2.9462):1.4009):3.6603	((Banksia_sphaerocarpa_var_sphaerocarpa:5.7276	Banksia_sphaerocarpa_var_caesia:5.7276):1.3798	(Banksia_sphaerocarpa_var_latifolia:0.080222	Banksia_micrantha:0.080222):7.0271):3.0953):2.3301	(Banksia_grossa:6.6606	((Banksia_scabrella:0.82407	Banksia_leptophylla:0.82407):2.57	((Banksia_lanata:1.9573	Banksia_leptophylla_var_leptophylla:1.9573):0.56519	(Banksia_leptophylla_var_melletica:1.4875	Banksia_telmatiaea:1.4875):1.035):0.87154):3.2666):5.8721):4.9404):3.3033):3.4667):0.20836	(Banksia_grandis:4.9126	Banksia_solandri:4.9126):19.539):2.1397	((Banksia_oreophila:1.3706	Banksia_quercifolia:1.3706):24.079	((Banksia_canei:13.033	((((Banksia_integrifolia_subsp_integrifolia:0.59904	(Banksia_integrifolia_subsp_compar:0.57022	Banksia_integrifolia_subsp_monticola:0.57022):0.028823):3.0165	((Banksia_marginata:0.44406	Banksia_saxicola:0.44406):1.4684	Banksia_penicillata:1.9125):1.7031):4.886	Banksia_paludosa:8.5015):2.6097	((Banksia_plagiocarpa:6.2745	((Banksia_oblongifolia:5.5599	Banksia_robur:5.5599):0.5304	Banksia_integrifolia_subsp_aquilonia:6.0903):0.18416):4.6113	Banksia_dentata:10.886):0.2255):1.922):5.6042	(((Banksia_brownii:4.0391	Banksia_verticillata:4.0391):6.6268	(Banksia_littoralis:4.3905	Banksia_occidentalis:4.3905):6.2753):1.1029	(Banksia_nutans_var_nutans:11.254	Banksia_nutans_var_cernuella:11.254):0.51518):6.8687):6.8119):1.1418):6.7642	(Banksia_ericifolia:17.172	((Banksia_spinulosa_var_spinulosa:2.5477	Banksia_spinulosa_var_cunninghamii:2.5477):2.2878	(Banksia_spinulosa_var_collina:1.0662
((((Panopsis_costaricensis:3.754	(Grevillea_scortechinii:2.5612	Grevillea_renwickiana:2.5612):1.1929):3.085	Musgravea_heterophylla:6.839):39.987	(Macadamia_integrifolia:35.661	Hakea_victoria:35.661):11.165):30.201	(((Banksia_ericifolia:17.335	((Banksia_spinulosa_var_spinulosa:0.62702	Banksia_spinulosa_var_cunninghamii:0.62702):6.8662	(Banksia_spinulosa_var_collina:3.3317	Banksia_spinulosa_var_neoanglica:3.3317):4.1614):9.8416):19.931	((((Banksia_oreophila:5.6855	Banksia_quercifolia:5.6855):23.695	(((Banksia_verticillata:9.6683	(Banksia_littoralis:4.5032	Banksia_occidentalis:4.5032):5.1651):2.5722	Banksia_brownii:12.24):6.8591	(Banksia_nutans_var_nutans:14.551	Banksia_nutans_var_cernuella:14.551):4.5486):10.281):3.7535	((Banksia_dryandroides:8.822	(((Banksia_meisneri_var_ascendens:0.60182	Banksia_pulchella:0.60182):1.1816	Banksia_rosserae:1.7834):1.5146	Banksia_meisneri_var_meisneri:3.298):5.524):20.016	((Banksia_grandis:4.3472	Banksia_solandri:4.3472):23.594	(Banksia_seminuda:23.523	(Banksia_tricuspis:21.868	(((Banksia_sphaerocarpa_var_caesia:2.0215	Banksia_sphaerocarpa_var_sphaerocarpa:2.0215):5.3847	(Banksia_sphaerocarpa_var_latifolia:1.4272	Banksia_micrantha:1.4272):5.9789):9.5386	(((Banksia_grossa:0.77928	Banksia_leptophylla_var_leptophylla:0.77928):4.7216	((Banksia_telmatiaea:1.7516	Banksia_leptophylla:1.7516):1.5336	(Banksia_leptophylla_var_melletica:0.95968	(Banksia_lanata:0.051272	Banksia_scabrella:0.051272):0.9084):2.3256):2.2156):11.298	(Banksia_violacea:10.456	((Banksia_incana:8.1822	Banksia_laricina:8.1822):1.2882	Banksia_dolichostyla:9.4704):0.98565):6.3428):0.14584):4.9231):1.6549):4.4181):0.89716):4.2961):1.7085	((((Banksia_saxicola:2.1471	Banksia_marginata:2.1471):9.0091	(Banksia_dentata:7.2951	Banksia_canei:7.2951):3.8611):0.50703	(((Banksia_integrifolia_subsp_integrifolia:2.4104	Banksia_integrifolia_subsp_monticola:2.4104):1.3845	(Banksia_integrifolia_subsp_compar:3.5875
((((((Banksia_ericifolia:15.132	((Banksia_spinulosa_var_spinulosa:0.73321	Banksia_spinulosa_var_cunninghamii:0.73321):7.3822	(Banksia_spinulosa_var_collina:1.9505	Banksia_spinulosa_var_neoanglica:1.9505):6.1649):7.0166):4.7002	(Banksia_canei:13.447	((Banksia_dentata:10.654	(Banksia_paludosa:7.6559	(Banksia_plagiocarpa:4.361	((Banksia_oblongifolia:1.9343	Banksia_robur:1.9343):0.80738	Banksia_integrifolia_subsp_aquilonia:2.7417):1.6193):3.2949):2.9983):2.695	((Banksia_penicillata:2.0452	((Banksia_integrifolia_subsp_monticola:0.0034836	Banksia_integrifolia_subsp_compar:0.0034836):2.0055	Banksia_integrifolia_subsp_integrifolia:2.009):0.036231):9.5474	(Banksia_saxicola:2.6228	Banksia_marginata:2.6228):8.9698):1.7565):0.09813):6.385):3.8643	((((Banksia_tricuspis:12.523	(((Banksia_leptophylla_var_leptophylla:4.0595	Banksia_grossa:4.0595):2.5739	((Banksia_scabrella:0.26846	Banksia_lanata:0.26846):0.70156	(Banksia_telmatiaea:0.87047	(Banksia_leptophylla_var_melletica:0.12685	Banksia_leptophylla:0.12685):0.74362):0.09955):5.6633):4.1174	(((Banksia_sphaerocarpa_var_caesia:4.4575	(Banksia_sphaerocarpa_var_sphaerocarpa:1.9137	Banksia_sphaerocarpa_var_latifolia:1.9137):2.5438):0.92326	Banksia_micrantha:5.3808):3.806	((Banksia_incana:3.89	Banksia_laricina:3.89):1.8502	(Banksia_violacea:4.2271	Banksia_dolichostyla:4.2271):1.5131):3.4466):1.564):1.772):2.5244	(Banksia_grandis:6.0266	Banksia_solandri:6.0266):9.0205):3.6209	(Banksia_dryandroides:7.6092	(Banksia_rosserae:0.71743	(Banksia_meisneri_var_meisneri:0.20451	(Banksia_meisneri_var_ascendens:0.1373	Banksia_pulchella:0.1373):0.067211):0.51292):6.8918):11.059):2.7005	(((Banksia_oreophila:2.6968	Banksia_quercifolia:2.6968):3.9393	Banksia_seminuda:6.6362):9.8445	((Banksia_nutans_var_nutans:7.5255	Banksia_nutans_var_cernuella:7.5255):3.2345	(Banksia_brownii:4.0195	(Banksia_verticillata:3.8313	(Banksia_littoralis:2.6521	Banksia_occidentalis:2.6521):1.1792):0.18816):6.7406):5.7207):4.8878):2.3281):10.139
((((((Banksia_paludosa:6.3302	((Banksia_penicillata:2.7352	(Banksia_integrifolia_subsp_integrifolia:1.5866	(Banksia_integrifolia_subsp_compar:0.59322	Banksia_integrifolia_subsp_monticola:0.59322):0.99337):1.1486):1.2997	(Banksia_saxicola:1.4963	Banksia_marginata:1.4963):2.5385):2.2954):5.7406	Banksia_dentata:12.071):10.23	((((Banksia_oblongifolia:2.6973	Banksia_robur:2.6973):4.1706	Banksia_integrifolia_subsp_aquilonia:6.8679):1.5929	Banksia_plagiocarpa:8.4608):9.8489	Banksia_canei:18.31):3.991):22.9	((((Banksia_grandis:3.1117	Banksia_solandri:3.1117):21.091	(Banksia_dryandroides:9.347	(((Banksia_pulchella:0.58199	Banksia_rosserae:0.58199):1.2192	Banksia_meisneri_var_ascendens:1.8012):1.7194	Banksia_meisneri_var_meisneri:3.5206):5.8264):14.856):1.7014	(((((Banksia_micrantha:1.8601	Banksia_sphaerocarpa_var_latifolia:1.8601):6.1033	(Banksia_sphaerocarpa_var_caesia:4.7005	Banksia_sphaerocarpa_var_sphaerocarpa:4.7005):3.2629):3.211	((Banksia_leptophylla_var_leptophylla:3.8093	((Banksia_scabrella:0.30405	Banksia_leptophylla_var_melletica:0.30405):3.1917	(Banksia_telmatiaea:3.0468	(Banksia_lanata:2.0872	Banksia_leptophylla:2.0872):0.95961):0.44891):0.31357):0.42857	Banksia_grossa:4.2378):6.9366):0.24531	((Banksia_incana:2.2849	Banksia_laricina:2.2849):7.8741	(Banksia_dolichostyla:6.9944	Banksia_violacea:6.9944):3.1646):1.2607):3.5119	Banksia_tricuspis:14.932):10.972):2.1829	(((Banksia_oreophila:12.536	Banksia_quercifolia:12.536):12.599	(((((Banksia_littoralis:4.4969	Banksia_occidentalis:4.4969):2.0657	Banksia_brownii:6.5626):1.6284	Banksia_verticillata:8.191):3.0667	Banksia_seminuda:11.258):7.2265	(Banksia_nutans_var_nutans:7.9621	Banksia_nutans_var_cernuella:7.9621):10.522):6.6509):1.26	(Banksia_ericifolia:11.54	((Banksia_spinulosa_var_cunninghamii:1.2294	Banksia_spinulosa_var_spinulosa:1.2294):2.3177	(Banksia_spinulosa_var_collina:3.1437	Banksia_spinulosa_var_neoanglica:3.1437):0.4034):7.993):14.855):1.6918):17.114):26.848
(((((Musgravea_heterophylla:1.3783	Grevillea_renwickiana:1.3783):1.145	Grevillea_scortechinii:2.5233):16.244	Panopsis_costaricensis:18.767):31.618	(Macadamia_integrifolia:43.506	Hakea_victoria:43.506):6.8785):26.771	(((Banksia_ericifolia:12.598	((Banksia_spinulosa_var_spinulosa:4.8926	Banksia_spinulosa_var_cunninghamii:4.8926):2.4795	(Banksia_spinulosa_var_neoanglica:0.19672	Banksia_spinulosa_var_collina:0.19672):7.1754):5.226):20.441	(((((Banksia_dryandroides:14.109	(Banksia_pulchella:6.1338	((Banksia_meisneri_var_meisneri:0.032284	Banksia_rosserae:0.032284):2.1391	Banksia_meisneri_var_ascendens:2.1713):3.9625):7.9749):11.953	(Banksia_grandis:4.2989	Banksia_solandri:4.2989):21.762):1.5929	((((Banksia_sphaerocarpa_var_latifolia:1.7336	Banksia_micrantha:1.7336):5.84	(Banksia_sphaerocarpa_var_caesia:2.9525	Banksia_sphaerocarpa_var_sphaerocarpa:2.9525):4.6211):7.5633	((((Banksia_leptophylla_var_melletica:1.1201	(Banksia_leptophylla_var_leptophylla:0.56751	Banksia_scabrella:0.56751):0.55254):0.56762	((Banksia_lanata:0.44317	Banksia_telmatiaea:0.44317):1.1338	Banksia_leptophylla:1.577):0.11071):2.7613	Banksia_grossa:4.449):10.45	Banksia_tricuspis:14.899):0.23754):4.1416	(Banksia_dolichostyla:8.13	((Banksia_incana:4.2818	Banksia_laricina:4.2818):2.2848	Banksia_violacea:6.5667):1.5633):11.149):8.3757):2.82	((((Banksia_saxicola:4.3609	Banksia_marginata:4.3609):13.55	(Banksia_integrifolia_subsp_integrifolia:6.8554	(Banksia_penicillata:1.6475	(Banksia_integrifolia_subsp_monticola:1.0883	Banksia_integrifolia_subsp_compar:1.0883):0.55913):5.2079):11.055):3.9167	(Banksia_integrifolia_subsp_aquilonia:12.674	(Banksia_oblongifolia:2.9505	Banksia_robur:2.9505):9.7237):9.1529):5.8225	(((Banksia_plagiocarpa:3.2398	Banksia_paludosa:3.2398):0.17219	Banksia_canei:3.412):7.9675	Banksia_dentata:11.38):16.27):2.8246):2.3289	((Banksia_oreophila:5.5946	Banksia_quercifolia:5.5946):21.469	(((Banksia_brownii:9.0041
(((Panopsis_costaricensis:6.3221	((Musgravea_heterophylla:0.91775	Grevillea_scortechinii:0.91775):2.6036	Grevillea_renwickiana:3.5214):2.8007):62.741	(Hakea_victoria:41.78	Macadamia_integrifolia:41.78):27.283):7.0084	(((((Banksia_grandis:1.9959	Banksia_solandri:1.9959):15.975	(((((Banksia_incana:2.6457	Banksia_laricina:2.6457):1.5211	(Banksia_violacea:3.7709	Banksia_dolichostyla:3.7709):0.3959):4.7165	((((Banksia_scabrella:0.12403	(Banksia_leptophylla:0.025362	Banksia_lanata:0.025362):0.098668):1.3408	(Banksia_telmatiaea:0.19116	Banksia_leptophylla_var_melletica:0.19116):1.2737):1.1434	Banksia_grossa:2.6082):0.48192	Banksia_leptophylla_var_leptophylla:3.0902):5.7931):0.45705	(((Banksia_sphaerocarpa_var_caesia:1.0212	Banksia_sphaerocarpa_var_sphaerocarpa:1.0212):1.915	Banksia_sphaerocarpa_var_latifolia:2.9362):5.9479	Banksia_micrantha:8.8842):0.45615):1.2786	Banksia_tricuspis:10.619):7.3516):2.7914	(Banksia_dryandroides:13.804	((Banksia_meisneri_var_meisneri:0.83908	(Banksia_rosserae:0.78312	Banksia_pulchella:0.78312):0.05596):7.2027	Banksia_meisneri_var_ascendens:8.0418):5.7625):6.9577):3.2184	(((Banksia_canei:11.351	(((Banksia_paludosa:5.2149	(((Banksia_penicillata:2.2543	Banksia_integrifolia_subsp_monticola:2.2543):0.20051	(Banksia_integrifolia_subsp_compar:0.22058	Banksia_integrifolia_subsp_integrifolia:0.22058):2.2342):1.569	(Banksia_saxicola:0.1123	Banksia_marginata:0.1123):3.9116):1.1911):2.3202	Banksia_dentata:7.5351):2.6615	(((Banksia_oblongifolia:3.9652	Banksia_robur:3.9652):1.4516	Banksia_integrifolia_subsp_aquilonia:5.4168):2.8208	Banksia_plagiocarpa:8.2376):1.9589):1.1545):8.1959	(Banksia_ericifolia:14.525	((Banksia_spinulosa_var_cunninghamii:0.68412	(Banksia_spinulosa_var_neoanglica:0.091304	Banksia_spinulosa_var_collina:0.091304):0.59282):1.9125	Banksia_spinulosa_var_spinulosa:2.5967):11.928):5.0219):2.8337	((((Banksia_brownii:5.124	Banksia_verticillata:5.124):5.6704	(Banksia_littoralis:6.0633
((Panopsis_costaricensis:22.955	(Grevillea_renwickiana:2.5897	(Musgravea_heterophylla:0.53944	Grevillea_scortechinii:0.53944):2.0502):20.365):53.672	((Macadamia_integrifolia:62.922	Hakea_victoria:62.922):9.3668	(((((((Banksia_dryandroides:8.8196	(((Banksia_pulchella:0.050302	Banksia_meisneri_var_ascendens:0.050302):1.813	Banksia_rosserae:1.8633):3.6929	Banksia_meisneri_var_meisneri:5.5562):3.2634):4.5824	(Banksia_grandis:5.113	Banksia_solandri:5.113):8.289):8.4528	((((Banksia_micrantha:3.1584	Banksia_sphaerocarpa_var_latifolia:3.1584):1.4915	(Banksia_sphaerocarpa_var_caesia:2.0655	Banksia_sphaerocarpa_var_sphaerocarpa:2.0655):2.5843):10.214	((((((Banksia_leptophylla_var_leptophylla:0.10296	Banksia_leptophylla_var_melletica:0.10296):0.86153	Banksia_telmatiaea:0.96449):1.856	Banksia_lanata:2.8205):0.37786	(Banksia_leptophylla:2.0603	Banksia_scabrella:2.0603):1.138):0.61262	Banksia_grossa:3.8109):7.3395	(Banksia_violacea:7.6775	(Banksia_dolichostyla:7.4873	(Banksia_incana:5.4807	Banksia_laricina:5.4807):2.0066):0.1902):3.4729):3.7137):0.30234	Banksia_tricuspis:15.166):6.6884):1.93	(((Banksia_nutans_var_nutans:7.4747	Banksia_nutans_var_cernuella:7.4747):9.8277	((Banksia_verticillata:6.2293	Banksia_brownii:6.2293):5.1882	((Banksia_littoralis:6.3974	Banksia_occidentalis:6.3974):4.4538	Banksia_seminuda:10.851):0.56625):5.885):2.3908	((((Banksia_canei:7.1701	Banksia_dentata:7.1701):0.0022224	Banksia_paludosa:7.1724):5.3794	(((Banksia_oblongifolia:3.4544	Banksia_robur:3.4544):5.1086	Banksia_integrifolia_subsp_aquilonia:8.563):2.6177	Banksia_plagiocarpa:11.181):1.3712):1.3643	(((Banksia_penicillata:0.67727	(Banksia_integrifolia_subsp_monticola:0.14448	Banksia_integrifolia_subsp_integrifolia:0.14448):0.53279):2.5323	Banksia_integrifolia_subsp_compar:3.2096):6.3191	(Banksia_saxicola:2.073	Banksia_marginata:2.073):7.4557):4.3873):5.7772):4.0917):0.38682	(Banksia_oreophila:2.2187
((((((Banksia_oreophila:12.974	Banksia_quercifolia:12.974):18.492	((((Banksia_canei:16.934	(((Banksia_oblongifolia:1.2506	Banksia_robur:1.2506):7.3248	Banksia_integrifolia_subsp_aquilonia:8.5754):1.083	Banksia_plagiocarpa:9.6584):7.2756):0.82472	(((Banksia_integrifolia_subsp_compar:1.4802	Banksia_penicillata:1.4802):2.4949	(Banksia_integrifolia_subsp_monticola:2.8293	Banksia_integrifolia_subsp_integrifolia:2.8293):1.1458):4.7272	(Banksia_saxicola:0.39978	Banksia_marginata:0.39978):8.3025):9.0564):1.6331	(Banksia_dentata:13.593	Banksia_paludosa:13.593):5.7986):8.4084	(((Banksia_seminuda:12.481	(Banksia_littoralis:9.0506	Banksia_occidentalis:9.0506):3.4307):5.4013	(Banksia_verticillata:9.3067	Banksia_brownii:9.3067):8.576):1.1218	(Banksia_nutans_var_nutans:12.288	Banksia_nutans_var_cernuella:12.288):6.7169):8.7957):3.666):3.3015	(((Banksia_grandis:6.7515	Banksia_solandri:6.7515):16.758	(((Banksia_meisneri_var_meisneri:4.955	Banksia_meisneri_var_ascendens:4.955):7.9065	(Banksia_rosserae:9.07	Banksia_pulchella:9.07):3.7916):8.6472	Banksia_dryandroides:21.509):2.0011):1.6128	(((Banksia_violacea:10.494	Banksia_dolichostyla:10.494):1.609	(Banksia_laricina:8.4123	Banksia_incana:8.4123):3.6908):2.5303	((((Banksia_leptophylla:7.0045	(((Banksia_scabrella:0.2646	Banksia_lanata:0.2646):0.61037	Banksia_telmatiaea:0.87498):0.59155	Banksia_leptophylla_var_melletica:1.4665):5.538):0.59381	Banksia_grossa:7.5983):0.03117	Banksia_leptophylla_var_leptophylla:7.6295):5.5207	(Banksia_tricuspis:12.777	((Banksia_micrantha:0.85252	Banksia_sphaerocarpa_var_latifolia:0.85252):5.3478	(Banksia_sphaerocarpa_var_caesia:2.3908	Banksia_sphaerocarpa_var_sphaerocarpa:2.3908):3.8095):6.5764):0.37352):1.4832):10.489):9.6451):2.2229	(Banksia_ericifolia:16.233	((Banksia_spinulosa_var_spinulosa:4.9361	Banksia_spinulosa_var_cunninghamii:4.9361):7.5287	(Banksia_spinulosa_var_neoanglica:9.7774	Banksia_spinulosa_var_collina:9.7774):2.6874):3.768):20.758):21.911
(((((((((Banksia_verticillata:6.6652	Banksia_brownii:6.6652):6.6525	(Banksia_littoralis:2.8527	Banksia_occidentalis:2.8527):10.465):6.9156	(Banksia_nutans_var_nutans:16.914	Banksia_nutans_var_cernuella:16.914):3.3189):4.7595	(Banksia_oreophila:9.9167	Banksia_quercifolia:9.9167):15.076):7.7231	((((Banksia_canei:11.965	(((Banksia_penicillata:2.8637	(Banksia_integrifolia_subsp_monticola:1.3299	(Banksia_integrifolia_subsp_integrifolia:0.79404	Banksia_integrifolia_subsp_compar:0.79404):0.53586):1.5338):5.3845	(Banksia_saxicola:2.8444	Banksia_marginata:2.8444):5.4038):2.4282	Banksia_paludosa:10.676):1.2881):1.8457	Banksia_dentata:13.81):1.1561	(Banksia_plagiocarpa:7.7241	((Banksia_oblongifolia:2.2763	Banksia_robur:2.2763):0.96879	Banksia_integrifolia_subsp_aquilonia:3.2451):4.479):7.2423):8.3031	(Banksia_ericifolia:11.814	((Banksia_spinulosa_var_spinulosa:6.75	Banksia_spinulosa_var_cunninghamii:6.75):1.3813	(Banksia_spinulosa_var_neoanglica:1.735	Banksia_spinulosa_var_collina:1.735):6.3963):3.6823):11.456):9.4465):4.5652	(((((Banksia_pulchella:0.41774	Banksia_meisneri_var_ascendens:0.41774):8.4388	(Banksia_rosserae:5.868	Banksia_meisneri_var_meisneri:5.868):2.9885):4.2597	Banksia_dryandroides:13.116):9.8921	(Banksia_grandis:6.2304	Banksia_solandri:6.2304):16.778):9.0526	(((((Banksia_violacea:6.8342	Banksia_dolichostyla:6.8342):2.5792	(Banksia_laricina:7.3746	Banksia_incana:7.3746):2.0388):10.656	(((((Banksia_leptophylla:1.4331	Banksia_lanata:1.4331):0.82016	Banksia_telmatiaea:2.2533):0.16237	(Banksia_leptophylla_var_melletica:1.5622	(Banksia_leptophylla_var_leptophylla:1.4692	Banksia_scabrella:1.4692):0.093053):0.85338):1.4014	Banksia_grossa:3.817):14.847	(((Banksia_sphaerocarpa_var_sphaerocarpa:3.9442	Banksia_sphaerocarpa_var_caesia:3.9442):7.0154	Banksia_sphaerocarpa_var_latifolia:10.96):3.86	Banksia_micrantha:14.82):3.8445):1.4055):0.68511	Banksia_tricuspis:20.755):7.8849	Banksia_seminuda:28.64):3.4212):5.2203):16.403
(((Panopsis_costaricensis:31.485	Musgravea_heterophylla:31.485):40.545	((((((Banksia_dryandroides:17.432	(((Banksia_pulchella:1.4138	Banksia_rosserae:1.4138):2.3252	Banksia_meisneri_var_ascendens:3.739):1.2895	Banksia_meisneri_var_meisneri:5.0286):12.404):4.1958	(Banksia_seminuda:19.734	(Banksia_grandis:4.1949	Banksia_solandri:4.1949):15.539):1.8946):2.5958	(Banksia_tricuspis:16.394	(((Banksia_grossa:2.8017	Banksia_leptophylla_var_leptophylla:2.8017):4.2376	(((Banksia_scabrella:0.16711	Banksia_lanata:0.16711):3.1433	Banksia_leptophylla_var_melletica:3.3104):0.44964	(Banksia_telmatiaea:1.6233	Banksia_leptophylla:1.6233):2.1368):3.2793):7.2314	((Banksia_sphaerocarpa_var_latifolia:10.306	((Banksia_sphaerocarpa_var_sphaerocarpa:6.3449	Banksia_sphaerocarpa_var_caesia:6.3449):3.1892	Banksia_micrantha:9.5341):0.77162):0.3016	((Banksia_dolichostyla:4.3709	Banksia_violacea:4.3709):1.7084	(Banksia_incana:2.6106	Banksia_laricina:2.6106):3.4688):4.5279):3.6634):2.1229):7.8304):4.0192	(Banksia_ericifolia:17.34	((Banksia_spinulosa_var_spinulosa:0.64943	Banksia_spinulosa_var_cunninghamii:0.64943):3.5779	(Banksia_spinulosa_var_neoanglica:2.2049	Banksia_spinulosa_var_collina:2.2049):2.0224):13.113):10.903):1.1015	((Banksia_oreophila:3.3545	Banksia_quercifolia:3.3545):16.643	(((Banksia_nutans_var_nutans:7.6415	Banksia_nutans_var_cernuella:7.6415):3.7432	((Banksia_verticillata:5.1715	Banksia_brownii:5.1715):2.1941	(Banksia_littoralis:3.5631	Banksia_occidentalis:3.5631):3.8026):4.0191):5.3583	((Banksia_dentata:7.5326	((Banksia_paludosa:5.4735	(Banksia_integrifolia_subsp_compar:2.4409	(Banksia_penicillata:2.3405	(Banksia_integrifolia_subsp_monticola:2.0894	Banksia_integrifolia_subsp_integrifolia:2.0894):0.25105):0.10042):3.0326):1.7424	(Banksia_saxicola:0.048057	Banksia_marginata:0.048057):7.1678):0.31674):0.30303	((Banksia_plagiocarpa:6.0527	((Banksia_oblongifolia:0.67988	Banksia_robur:0.67988):1.9379
((((Macadamia_integrifolia:3.9996	(Grevillea_scortechinii:1.299	Grevillea_renwickiana:1.299):2.7007):39.78	Hakea_victoria:43.78):20.249	(Musgravea_heterophylla:51.802	Panopsis_costaricensis:51.802):12.227):13.463	(((((Banksia_grandis:4.0524	Banksia_solandri:4.0524):25.751	(Banksia_dryandroides:17.668	((Banksia_meisneri_var_ascendens:2.9958	(Banksia_rosserae:1.6997	Banksia_meisneri_var_meisneri:1.6997):1.2961):0.038514	Banksia_pulchella:3.0343):14.634):12.136):0.05201	(Banksia_seminuda:22.716	(Banksia_tricuspis:18.436	((((Banksia_grossa:6.2797	Banksia_leptophylla_var_leptophylla:6.2797):0.56604	((((Banksia_leptophylla:0.50197	Banksia_leptophylla_var_melletica:0.50197):0.040508	Banksia_telmatiaea:0.54248):3.3804	Banksia_lanata:3.9229):0.0023057	Banksia_scabrella:3.9252):2.9206):3.1211	((Banksia_sphaerocarpa_var_sphaerocarpa:3.0111	Banksia_sphaerocarpa_var_caesia:3.0111):1.9917	(Banksia_sphaerocarpa_var_latifolia:1.8071	Banksia_micrantha:1.8071):3.1958):4.964):2.9964	((Banksia_laricina:5.8393	Banksia_incana:5.8393):3.9761	(Banksia_violacea:6.2594	Banksia_dolichostyla:6.2594):3.5559):3.1479):5.4724):4.2805):7.1396):7.7085	(((Banksia_oreophila:3.5482	Banksia_quercifolia:3.5482):29.824	((Banksia_nutans_var_cernuella:6.0134	Banksia_nutans_var_nutans:6.0134):19.434	((Banksia_verticillata:6.3358	Banksia_brownii:6.3358):8.4749	(Banksia_littoralis:9.5626	Banksia_occidentalis:9.5626):5.2481):10.636):7.9253):4.1019	((Banksia_ericifolia:16.748	((Banksia_spinulosa_var_spinulosa:5.5575	(Banksia_spinulosa_var_neoanglica:1.6872	Banksia_spinulosa_var_collina:1.6872):3.8704):1.5786	Banksia_spinulosa_var_cunninghamii:7.1361):9.6121):13.179	(((Banksia_plagiocarpa:14.065	((Banksia_oblongifolia:2.5717	Banksia_robur:2.5717):6.9503	Banksia_integrifolia_subsp_aquilonia:9.522):4.5427):2.4686	(Banksia_dentata:10.933	Banksia_canei:10.933):5.6006):9.7246	(((Banksia_integrifolia_subsp_monticola:5.0109
((((((((Banksia_glaucifolia:13.245	(Banksia_viscida:9.3632	Banksia_comosa:9.3632):3.8817):7.159	((Banksia_anatona:8.2209	Banksia_falcata:8.2209):4.3857	((Banksia_tenuis_var_tenuifolia:4.4307	Banksia_tenuis_var_reptans:4.4307):7.9807	Banksia_prolata:12.411):0.19522):7.7972):3.3872	(Banksia_corvijuga:4.8706	Banksia_heliantha:4.8706):18.921):8.0893	((((Banksia_obovata:1.0631	Banksia_stenoprion:1.0631):9.8734	((Banksia_nivea_subsp_fuliginosa:4.2514	((Banksia_nivea_subsp_nivea:2.0395	(Banksia_brunnea:1.1434	Banksia_tortifolia:1.1434):0.89612):0.79868	Banksia_arctotidis:2.8382):1.4133):1.9646	Banksia_dallaneyi:6.2161):4.7205):14.517	(Banksia_fuscobractea:21.842	(Banksia_fasciculata:15.468	Banksia_pallida:15.468):6.3732):3.6121):0.82578	((Banksia_splendida_subsp_splendida:0.3591	Banksia_splendida_subsp_macrocarpa:0.3591):16.069	(Banksia_concinna:9.7054	Banksia_serra:9.7054):6.7223):9.8517):5.601):6.2341	((((Banksia_rufa:4.3434	Banksia_kippistiana:4.3434):9.9229	(Banksia_porrecta:6.2456	Banksia_calophylla:6.2456):8.0208):2.0986	((Banksia_bella:11.379	((Banksia_tridentata:7.7516	Banksia_carlinoides:7.7516):0.66316	Banksia_fraseri:8.4148):2.9637):4.8933	(Banksia_ionthocarpa:5.2243	((Banksia_serratuloides_subsp_perissa:2.4464	Banksia_borealis:2.4464):1.139	Banksia_prionophylla:3.5854):1.6389):11.048):0.093113):15.944	(((((Banksia_undata:9.9667	Banksia_arborea:9.9667):11.215	((((Banksia_formosa:2.6108	Banksia_proteiodes:2.6108):3.1203	Banksia_biterax:5.7311):9.5841	((Banksia_nobilis_subsp_fragrans:0.41706	Banksia_stuposa:0.41706):2.331	Banksia_nobilis_subsp_nobilis:2.7481):12.567):5.0049	((Banksia_mucronulata:9.5013	(Banksia_foliosissima:7.1417	(Banksia_columnaris:0.33798	Banksia_nana:0.33798):6.8038):2.3596):0.12108	(Banksia_pseudoplumosa:2.3681
((((Banksia_ericifolia:21.25	((Banksia_spinulosa_var_spinulosa:0.68614	Banksia_spinulosa_var_cunninghamii:0.68614):7.6623	(Banksia_spinulosa_var_neoanglica:0.044702	Banksia_spinulosa_var_collina:0.044702):8.3037):12.902):13.511	(((((((Banksia_grossa:6.6294	(((((Banksia_leptophylla_var_melletica:0.9789	Banksia_leptophylla_var_leptophylla:0.9789):0.65827	Banksia_lanata:1.6372):1.3335	Banksia_leptophylla:2.9707):1.357	Banksia_scabrella:4.3277):1.301	Banksia_telmatiaea:5.6287):1.0007):6.312	(Banksia_micrantha:7.0106	((Banksia_sphaerocarpa_var_caesia:4.7304	Banksia_sphaerocarpa_var_latifolia:4.7304):0.56637	Banksia_sphaerocarpa_var_sphaerocarpa:5.2967):1.7138):5.9308):1.8945	(((Banksia_laricina:1.9566	Banksia_incana:1.9566):1.2224	Banksia_violacea:3.179):2.5066	Banksia_dolichostyla:5.6857):9.1502):3.9035	Banksia_tricuspis:18.739):2.081	Banksia_seminuda:20.82):5.9679	((Banksia_dryandroides:18.755	(((Banksia_rosserae:0.77996	Banksia_pulchella:0.77996):0.24447	Banksia_meisneri_var_ascendens:1.0244):0.87734	Banksia_meisneri_var_meisneri:1.9018):16.853):7.0523	(Banksia_grandis:1.2713	Banksia_solandri:1.2713):24.536):0.98137):4.2748	((Banksia_oreophila:1.4081	Banksia_quercifolia:1.4081):23.785	(((Banksia_nutans_var_nutans:9.4557	Banksia_nutans_var_cernuella:9.4557):3.6345	((Banksia_verticillata:1.5497	Banksia_brownii:1.5497):5.6307	(Banksia_littoralis:4.1947	Banksia_occidentalis:4.1947):2.9857):5.9097):3.9172	(((Banksia_canei:7.4035	(Banksia_dentata:3.1328	(Banksia_saxicola:0.074483	Banksia_marginata:0.074483):3.0583):4.2707):3.3829	(Banksia_paludosa:9.2426	((Banksia_penicillata:0.32029	Banksia_integrifolia_subsp_monticola:0.32029):0.69278	(Banksia_integrifolia_subsp_integrifolia:0.067472	Banksia_integrifolia_subsp_compar:0.067472):0.9456):8.2296):1.5437):1.2098	(Banksia_plagiocarpa:9.4431	((Banksia_oblongifolia:4.3428	Banksia_robur:4.3428):4.1829	Banksia_integrifolia_subsp_aquilonia:8.5257):0.91739):2.553):5.0112):8.1853):5.8704):3.6983):5.6085
((((((((Banksia_seminuda:20.19	(((((Banksia_sphaerocarpa_var_sphaerocarpa:2.2256	Banksia_sphaerocarpa_var_caesia:2.2256):2.19	(Banksia_micrantha:2.113	Banksia_sphaerocarpa_var_latifolia:2.113):2.3026):8.3307	((Banksia_incana:4.5137	Banksia_laricina:4.5137):2.031	(Banksia_dolichostyla:5.9358	Banksia_violacea:5.9358):0.60894):6.2016):2.2126	(Banksia_grossa:9.2995	((Banksia_leptophylla_var_leptophylla:0.42874	Banksia_leptophylla:0.42874):4.7045	(((Banksia_telmatiaea:0.56199	Banksia_lanata:0.56199):1.2361	Banksia_scabrella:1.7981):0.1778	Banksia_leptophylla_var_melletica:1.9759):3.1573):4.1663):5.6595):2.0002	Banksia_tricuspis:16.959):3.2307):0.97921	((Banksia_grandis:4.6136	Banksia_solandri:4.6136):16.303	(Banksia_dryandroides:12.393	((Banksia_meisneri_var_ascendens:1.4456	(Banksia_meisneri_var_meisneri:0.77081	Banksia_rosserae:0.77081):0.67474):1.2414	Banksia_pulchella:2.6869):9.7057):8.5237):0.25281):5.0988	(Banksia_oreophila:2.2062	Banksia_quercifolia:2.2062):24.062):1.7103	((Banksia_canei:16.512	(((Banksia_plagiocarpa:7.6077	(Banksia_integrifolia_subsp_aquilonia:4.2949	(Banksia_oblongifolia:1.7504	Banksia_robur:1.7504):2.5445):3.3128):5.7584	(((((Banksia_integrifolia_subsp_integrifolia:1.2669	Banksia_integrifolia_subsp_compar:1.2669):0.5938	Banksia_penicillata:1.8607):0.58284	Banksia_integrifolia_subsp_monticola:2.4436):3.207	(Banksia_saxicola:3.7758	Banksia_marginata:3.7758):1.8748):2.6131	Banksia_paludosa:8.2636):5.1024):0.69293	Banksia_dentata:14.059):2.4529):2.8192	((Banksia_nutans_var_nutans:5.6254	Banksia_nutans_var_cernuella:5.6254):7.6558	((Banksia_verticillata:6.068	Banksia_brownii:6.068):5.3158	(Banksia_littoralis:5.726	Banksia_occidentalis:5.726):5.6578):1.8974):6.0498):8.6472):2.1908	(Banksia_ericifolia:19.585	(((Banksia_spinulosa_var_neoanglica:0.58762	Banksia_spinulosa_var_collina:0.58762):4.6352	Banksia_spinulosa_var_spinulosa:5.2228):5.7676	Banksia_spinulosa_var_cunninghamii:10.99):8.5943):10.584):13.036
(((((((Banksia_nutans_var_nutans:8.7776	Banksia_nutans_var_cernuella:8.7776):5.9037	((Banksia_brownii:10.712	Banksia_verticillata:10.712):0.74365	(Banksia_littoralis:8.4172	Banksia_occidentalis:8.4172):3.0387):3.2254):6.6804	(Banksia_oreophila:0.24322	Banksia_quercifolia:0.24322):21.118):12.675	((((Banksia_dentata:8.1149	(Banksia_canei:7.691	Banksia_paludosa:7.691):0.42386):0.52108	((Banksia_integrifolia_subsp_integrifolia:1.2595	((Banksia_penicillata:0.61443	Banksia_integrifolia_subsp_monticola:0.61443):0.33874	Banksia_integrifolia_subsp_compar:0.95317):0.30637):3.087	(Banksia_saxicola:0.6958	Banksia_marginata:0.6958):3.6508):4.2894):8.4914	(Banksia_plagiocarpa:10.351	((Banksia_oblongifolia:2.1099	Banksia_robur:2.1099):3.8934	Banksia_integrifolia_subsp_aquilonia:6.0032):4.3476):6.7765):16.794	((Banksia_seminuda:24.79	(((((Banksia_sphaerocarpa_var_latifolia:7.4535	Banksia_micrantha:7.4535):1.5188	(Banksia_sphaerocarpa_var_caesia:7.9043	Banksia_sphaerocarpa_var_sphaerocarpa:7.9043):1.0681):4.5248	(Banksia_dolichostyla:10.147	((Banksia_laricina:5.7269	Banksia_incana:5.7269):3.2253	Banksia_violacea:8.9522):1.1946):3.3503):1.7111	(((Banksia_telmatiaea:0.72748	(Banksia_leptophylla:0.07796	Banksia_scabrella:0.07796):0.64952):0.95404	(Banksia_lanata:0.61827	Banksia_leptophylla_var_melletica:0.61827):1.0632):5.1226	(Banksia_grossa:1.4995	Banksia_leptophylla_var_leptophylla:1.4995):5.3046):8.4041):0.90896	Banksia_tricuspis:16.117):8.6733):2.4394	((Banksia_dryandroides:12.942	(((Banksia_meisneri_var_ascendens:2.1472	Banksia_pulchella:2.1472):0.91058	Banksia_meisneri_var_meisneri:3.0578):0.16408	Banksia_rosserae:3.2219):9.7197):13.853	(Banksia_grandis:2.4941	Banksia_solandri:2.4941):24.3):0.43562):6.6912):0.11582):2.5474	(Banksia_ericifolia:12.158	((Banksia_spinulosa_var_cunninghamii:0.96737	Banksia_spinulosa_var_spinulosa:0.96737):0.3057	(Banksia_spinulosa_var_neoanglica:0.27808	Banksia_spinulosa_var_collina:0.27808):0.995):10.885):24.427):11.137
((((Banksia_ericifolia:25.004	(((Banksia_spinulosa_var_neoanglica:0.068134	Banksia_spinulosa_var_collina:0.068134):8.5104	Banksia_spinulosa_var_cunninghamii:8.5785):0.085576	Banksia_spinulosa_var_spinulosa:8.6641):16.34):10.152	(((Banksia_dryandroides:24.637	(Banksia_pulchella:4.6852	((Banksia_rosserae:0.55487	Banksia_meisneri_var_meisneri:0.55487):3.076	Banksia_meisneri_var_ascendens:3.6309):1.0543):19.952):3.5814	((Banksia_grandis:14.383	Banksia_solandri:14.383):13.604	(Banksia_tricuspis:24.51	(((Banksia_grossa:3.6268	Banksia_leptophylla_var_leptophylla:3.6268):1.1028	((Banksia_leptophylla_var_melletica:0.53771	Banksia_scabrella:0.53771):1.4108	((Banksia_telmatiaea:0.71447	Banksia_lanata:0.71447):0.59213	Banksia_leptophylla:1.3066):0.64188):2.7812):14.613	(((Banksia_micrantha:0.49328	Banksia_sphaerocarpa_var_latifolia:0.49328):3.996	(Banksia_sphaerocarpa_var_caesia:2.4271	Banksia_sphaerocarpa_var_sphaerocarpa:2.4271):2.0622):10.455	((Banksia_laricina:7.1521	Banksia_incana:7.1521):3.2754	(Banksia_violacea:5.3779	Banksia_dolichostyla:5.3779):5.0496):4.5163):4.3986):5.1678):3.4769):0.23114):4.3336	((((Banksia_dentata:7.0823	Banksia_paludosa:7.0823):5.4604	((((Banksia_integrifolia_subsp_compar:2.2335	Banksia_penicillata:2.2335):0.2344	Banksia_integrifolia_subsp_integrifolia:2.4679):2.3766	Banksia_integrifolia_subsp_monticola:4.8445):6.5676	(Banksia_saxicola:7.4184	Banksia_marginata:7.4184):3.9937):1.1306):2.6881	(Banksia_canei:14.048	(Banksia_plagiocarpa:11.505	(Banksia_integrifolia_subsp_aquilonia:11.183	(Banksia_oblongifolia:1.1042	Banksia_robur:1.1042):10.079):0.32214):2.5425):1.183):17.235	(((Banksia_seminuda:11.379	((Banksia_brownii:4.6462	Banksia_verticillata:4.6462):3.9916	(Banksia_littoralis:6.1711	Banksia_occidentalis:6.1711):2.4667):2.7411):17.481	(Banksia_nutans_var_nutans:4.6829	Banksia_nutans_var_cernuella:4.6829):24.177):2.1824	(Banksia_oreophila:12.824	Banksia_quercifolia:12.824):18.219):1.4238):0.085686):2.6041):14.547
(((((Banksia_dryandroides:15.429	((Banksia_rosserae:4.8546	Banksia_meisneri_var_meisneri:4.8546):3.2457	(Banksia_meisneri_var_ascendens:0.88303	Banksia_pulchella:0.88303):7.2173):7.3284):9.1219	((Banksia_grandis:6.233	Banksia_solandri:6.233):18.173	(Banksia_tricuspis:20.095	(((Banksia_sphaerocarpa_var_latifolia:1.579	Banksia_micrantha:1.579):2.1443	(Banksia_sphaerocarpa_var_caesia:0.23541	Banksia_sphaerocarpa_var_sphaerocarpa:0.23541):3.4879):14.178	(((Banksia_incana:8.3299	Banksia_laricina:8.3299):1.1902	(Banksia_dolichostyla:6.6722	Banksia_violacea:6.6722):2.8479):8.1548	((Banksia_telmatiaea:3.4142	((Banksia_leptophylla:0.48576	Banksia_leptophylla_var_melletica:0.48576):1.8519	(Banksia_scabrella:1.243	(Banksia_lanata:0.30134	Banksia_leptophylla_var_leptophylla:0.30134):0.94171):1.0946):1.0765):0.32535	Banksia_grossa:3.7395):13.935):0.22613):2.1943):4.3108):0.14455):6.2133	(((Banksia_ericifolia:14.914	((Banksia_spinulosa_var_spinulosa:1.1271	(Banksia_spinulosa_var_neoanglica:0.28773	Banksia_spinulosa_var_collina:0.28773):0.83942):1.7337	Banksia_spinulosa_var_cunninghamii:2.8609):12.053):13.732	((((Banksia_penicillata:0.62759	Banksia_integrifolia_subsp_integrifolia:0.62759):3.8309	(Banksia_integrifolia_subsp_compar:1.0507	Banksia_integrifolia_subsp_monticola:1.0507):3.4078):9.4712	(Banksia_saxicola:7.9805	Banksia_marginata:7.9805):5.9492):7.8165	((((Banksia_plagiocarpa:6.4919	(Banksia_integrifolia_subsp_aquilonia:4.208	(Banksia_oblongifolia:1.0221	Banksia_robur:1.0221):3.1858):2.284):2.302	Banksia_paludosa:8.794):5.5621	Banksia_dentata:14.356):6.7449	Banksia_canei:21.101):0.64528):6.9002):1.8494	((((Banksia_nutans_var_cernuella:12.783	Banksia_nutans_var_nutans:12.783):5.5767	(Banksia_littoralis:5.0627	Banksia_occidentalis:5.0627):13.297):1.6777	(Banksia_seminuda:9.9762	(Banksia_verticillata:5.0148	Banksia_brownii:5.0148):4.9615):10.061):3.572	(Banksia_oreophila:2.3211	Banksia_quercifolia:2.3211):21.288):6.8864):0.26812):14.789
((Musgravea_heterophylla:75.038	(((Banksia_ericifolia:21.356	((Banksia_spinulosa_var_spinulosa:1.0196	Banksia_spinulosa_var_cunninghamii:1.0196):3.0327	(Banksia_spinulosa_var_neoanglica:2.3899	Banksia_spinulosa_var_collina:2.3899):1.6624):17.304):23.67	(((Banksia_grandis:1.3989	Banksia_solandri:1.3989):35.873	((Banksia_tricuspis:19.336	((((Banksia_sphaerocarpa_var_latifolia:0.17575	Banksia_sphaerocarpa_var_caesia:0.17575):0.59967	Banksia_sphaerocarpa_var_sphaerocarpa:0.77542):4.4508	Banksia_micrantha:5.2262):12.583	(((Banksia_telmatiaea:2.1806	((Banksia_lanata:0.20253	Banksia_scabrella:0.20253):0.48849	(Banksia_leptophylla_var_melletica:0.45778	(Banksia_leptophylla:0.36323	Banksia_leptophylla_var_leptophylla:0.36323):0.094553):0.23324):1.4896):1.0892	Banksia_grossa:3.2698):12.689	(Banksia_violacea:13.598	(Banksia_dolichostyla:12.038	(Banksia_incana:6.9658	Banksia_laricina:6.9658):5.0726):1.5595):2.3613):1.8504):1.526):15.12	(Banksia_dryandroides:18.764	(((Banksia_rosserae:0.80392	Banksia_meisneri_var_ascendens:0.80392):1.4416	Banksia_meisneri_var_meisneri:2.2455):3.5354	Banksia_pulchella:5.7809):12.983):15.691):2.8163):5.8794	((((Banksia_integrifolia_subsp_monticola:2.4777	((Banksia_integrifolia_subsp_integrifolia:2.2947	Banksia_penicillata:2.2947):0.050394	Banksia_integrifolia_subsp_compar:2.3451):0.1326):1.734	(Banksia_saxicola:1.4408	Banksia_marginata:1.4408):2.7709):23.278	(Banksia_canei:14.562	((Banksia_paludosa:13.974	Banksia_dentata:13.974):0.35088	(Banksia_plagiocarpa:10.497	(Banksia_integrifolia_subsp_aquilonia:6.9157	(Banksia_oblongifolia:3.2126	Banksia_robur:3.2126):3.703):3.5815):3.8272):0.23809):12.927):7.3483	(((Banksia_oreophila:4.858	Banksia_quercifolia:4.858):15.867	(((Banksia_verticillata:11.453	Banksia_brownii:11.453):3.7348	(Banksia_littoralis:8.1405	Banksia_occidentalis:8.1405):7.0474):1.2216	(Banksia_nutans_var_cernuella:8.3789	Banksia_nutans_var_nutans:8.3789):8.0306):4.3151):2.1471
((((((((Banksia_dryandroides:17.256	((Banksia_rosserae:1.6479	Banksia_meisneri_var_meisneri:1.6479):1.3027	(Banksia_meisneri_var_ascendens:0.66053	Banksia_pulchella:0.66053):2.2902):14.306):7.7604	(Banksia_grandis:8.1486	Banksia_solandri:8.1486):16.868):2.6231	((((((Banksia_leptophylla:0.31189	Banksia_leptophylla_var_melletica:0.31189):0.7804	(Banksia_telmatiaea:0.085467	Banksia_lanata:0.085467):1.0068):2.2113	(Banksia_leptophylla_var_leptophylla:0.9984	Banksia_scabrella:0.9984):2.3052):8.9105	Banksia_grossa:12.214):6.6523	(Banksia_tricuspis:16.926	((Banksia_sphaerocarpa_var_latifolia:3.5891	Banksia_micrantha:3.5891):1.0676	(Banksia_sphaerocarpa_var_sphaerocarpa:0.89487	Banksia_sphaerocarpa_var_caesia:0.89487):3.7618):12.27):1.9401):3.227	((Banksia_laricina:10.902	Banksia_incana:10.902):3.1008	(Banksia_dolichostyla:12.031	Banksia_violacea:12.031):1.9717):8.0907):5.5466):7.315	((((Banksia_littoralis:3.3523	Banksia_occidentalis:3.3523):7.6897	((Banksia_brownii:8.5681	Banksia_verticillata:8.5681):0.74102	Banksia_seminuda:9.3091):1.7329):3.9067	(Banksia_nutans_var_nutans:8.5098	Banksia_nutans_var_cernuella:8.5098):6.4388):6.0709	(Banksia_oreophila:2.2007	Banksia_quercifolia:2.2007):18.819):13.935):1.597	(((Banksia_dentata:20.975	Banksia_canei:20.975):1.0733	(Banksia_paludosa:21.514	(((Banksia_saxicola:5.0615	Banksia_marginata:5.0615):8.2128	((Banksia_integrifolia_subsp_monticola:7.5566	Banksia_penicillata:7.5566):1.539	(Banksia_integrifolia_subsp_compar:3.5441	Banksia_integrifolia_subsp_integrifolia:3.5441):5.5515):4.1788):4.1853	(Banksia_plagiocarpa:11.727	((Banksia_oblongifolia:8.5254	Banksia_robur:8.5254):2.8426	Banksia_integrifolia_subsp_aquilonia:11.368):0.35867):5.7331):4.0542):0.53406):6.9894	(Banksia_ericifolia:11.556	((Banksia_spinulosa_var_neoanglica:0.40198	Banksia_spinulosa_var_collina:0.40198):4.4084	(Banksia_spinulosa_var_cunninghamii:4.7627	Banksia_spinulosa_var_spinulosa:4.7627):0.047691):6.7459):17.481):7.5146):7.7275
(Macadamia_integrifolia:76.988	((Musgravea_heterophylla:73.031	(((Banksia_ericifolia:11.721	(Banksia_spinulosa_var_spinulosa:1.5671	(Banksia_spinulosa_var_cunninghamii:1.29	(Banksia_spinulosa_var_neoanglica:0.65969	Banksia_spinulosa_var_collina:0.65969):0.63035):0.27706):10.154):21.068	(((((((Banksia_littoralis:4.6555	Banksia_occidentalis:4.6555):2.4741	Banksia_verticillata:7.1297):0.81489	Banksia_brownii:7.9446):1.3186	Banksia_seminuda:9.2632):3.9289	(Banksia_nutans_var_nutans:4.1142	Banksia_nutans_var_cernuella:4.1142):9.0779):3.9984	(Banksia_oreophila:1.2894	Banksia_quercifolia:1.2894):15.901):11.607	((((((((Banksia_integrifolia_subsp_compar:0.42012	Banksia_penicillata:0.42012):0.64284	Banksia_integrifolia_subsp_integrifolia:1.063):0.53602	Banksia_integrifolia_subsp_monticola:1.599):3.6371	(Banksia_saxicola:0.99599	Banksia_marginata:0.99599):4.2401):5.1286	Banksia_dentata:10.365):0.4661	(((Banksia_oblongifolia:1.8913	Banksia_robur:1.8913):3.0813	Banksia_integrifolia_subsp_aquilonia:4.9726):3.3248	Banksia_plagiocarpa:8.2974):2.5334):1.4525	(Banksia_paludosa:12.145	Banksia_canei:12.145):0.13792):16.026	((((((Banksia_violacea:7.9714	(Banksia_laricina:6.0508	Banksia_incana:6.0508):1.9207):0.96649	Banksia_dolichostyla:8.9379):3.2444	((Banksia_grossa:5.3757	((((Banksia_scabrella:0.3029	Banksia_telmatiaea:0.3029):0.93649	Banksia_lanata:1.2394):0.88715	(Banksia_leptophylla_var_leptophylla:1.8856	Banksia_leptophylla:1.8856):0.24095):0.24355	Banksia_leptophylla_var_melletica:2.3701):3.0056):6.2239	(((Banksia_sphaerocarpa_var_sphaerocarpa:2.8769	Banksia_sphaerocarpa_var_latifolia:2.8769):0.82576	Banksia_sphaerocarpa_var_caesia:3.7027):4.8483	Banksia_micrantha:8.551):3.0486):0.58272):1.2956	Banksia_tricuspis:13.478):8.4237	(Banksia_dryandroides:20.661	(((Banksia_meisneri_var_meisneri:0.60541	Banksia_pulchella:0.60541):8.1394	Banksia_rosserae:8.7448):0.89637	Banksia_meisneri_var_ascendens:9.6411):11.02):1.2406):0.21138
((((((Banksia_grandis:8.3176	Banksia_solandri:8.3176):13.928	((((((Banksia_sphaerocarpa_var_caesia:0.31428	Banksia_sphaerocarpa_var_latifolia:0.31428):1.9652	Banksia_sphaerocarpa_var_sphaerocarpa:2.2795):2.3235	Banksia_micrantha:4.603):6.4053	(Banksia_grossa:7.386	(((Banksia_leptophylla:2.1719	Banksia_scabrella:2.1719):1.6471	Banksia_leptophylla_var_melletica:3.8189):3.1923	(Banksia_lanata:2.0349	(Banksia_telmatiaea:0.59523	Banksia_leptophylla_var_leptophylla:0.59523):1.4396):4.9763):0.37477):3.6223):1.26	((Banksia_violacea:7.5995	(Banksia_laricina:4.5831	Banksia_incana:4.5831):3.0164):0.15319	Banksia_dolichostyla:7.7527):4.5156):4.3497	Banksia_tricuspis:16.618):5.6277):0.13379	(Banksia_dryandroides:13.477	(Banksia_pulchella:5.0884	(Banksia_meisneri_var_meisneri:0.044174	(Banksia_meisneri_var_ascendens:0.015855	Banksia_rosserae:0.015855):0.028319):5.0443):8.3889):8.9021):8.1675	(((Banksia_ericifolia:5.5723	((Banksia_spinulosa_var_neoanglica:0.15674	Banksia_spinulosa_var_collina:0.15674):0.24283	(Banksia_spinulosa_var_spinulosa:0.28648	Banksia_spinulosa_var_cunninghamii:0.28648):0.11309):5.1728):20.065	(Banksia_dentata:19.525	((((Banksia_integrifolia_subsp_monticola:0.26747	((Banksia_penicillata:0.06239	Banksia_integrifolia_subsp_compar:0.06239):0.17691	Banksia_integrifolia_subsp_integrifolia:0.2393):0.028161):5.5324	Banksia_paludosa:5.7998):3.7167	(Banksia_saxicola:3.0255	Banksia_marginata:3.0255):6.4911):5.4237	(((Banksia_integrifolia_subsp_aquilonia:4.2577	(Banksia_oblongifolia:1.6157	Banksia_robur:1.6157):2.642):6.084	Banksia_plagiocarpa:10.342):2.1971	Banksia_canei:12.539):2.4015):4.5851):6.1121):4.4606	((((Banksia_seminuda:9.3396	(Banksia_brownii:4.5095	Banksia_verticillata:4.5095):4.8301):2.2154	(Banksia_littoralis:6.2686	Banksia_occidentalis:6.2686):5.2864):2.5984	(Banksia_nutans_var_nutans:8.7178	Banksia_nutans_var_cernuella:8.7178):5.4357):10.39	(Banksia_oreophila:1.5947	Banksia_quercifolia:1.5947):22.948):5.555):0.44886):6.4397
((Macadamia_integrifolia:73.649	((Grevillea_scortechinii:0.89598	(Grevillea_renwickiana:0.40166	Panopsis_costaricensis:0.40166):0.49433):0.18433	Hakea_victoria:1.0803):72.569):3.4655	(Musgravea_heterophylla:63.026	((((((Banksia_nutans_var_nutans:16.042	Banksia_nutans_var_cernuella:16.042):0.51106	((Banksia_littoralis:5.6059	Banksia_occidentalis:5.6059):7.3385	((Banksia_brownii:2.0898	Banksia_verticillata:2.0898):10.392	Banksia_seminuda:12.482):0.4622):3.6084):4.9006	(Banksia_oreophila:2.191	Banksia_quercifolia:2.191):19.262):1.8939	(((((Banksia_integrifolia_subsp_monticola:4.0261	((Banksia_penicillata:0.14438	Banksia_integrifolia_subsp_integrifolia:0.14438):0.65991	Banksia_integrifolia_subsp_compar:0.80429):3.2218):1.2463	(Banksia_saxicola:1.3806	Banksia_marginata:1.3806):3.8918):1.1932	Banksia_canei:6.4656):3.0736	((Banksia_dentata:6.0056	((Banksia_integrifolia_subsp_aquilonia:3.0809	(Banksia_oblongifolia:1.9203	Banksia_robur:1.9203):1.1605):0.20215	Banksia_plagiocarpa:3.283):2.7226):0.28691	Banksia_paludosa:6.2925):3.2467):4.6296	(Banksia_ericifolia:8.0538	((Banksia_spinulosa_var_neoanglica:0.30515	Banksia_spinulosa_var_collina:0.30515):2.8485	(Banksia_spinulosa_var_spinulosa:1.1084	Banksia_spinulosa_var_cunninghamii:1.1084):2.0452):4.9001):6.115):9.1784):9.0712	(((Banksia_tricuspis:12.536	(((Banksia_violacea:3.8091	(Banksia_laricina:3.4191	Banksia_incana:3.4191):0.38992):2.2665	Banksia_dolichostyla:6.0756):3.4019	(((Banksia_telmatiaea:3.2298	((Banksia_scabrella:0.6459	(Banksia_lanata:0.6014	Banksia_leptophylla_var_leptophylla:0.6014):0.044502):2.4535	(Banksia_leptophylla_var_melletica:2.136	Banksia_leptophylla:2.136):0.96335):0.13039):0.060487	Banksia_grossa:3.2903):4.5352	((Banksia_sphaerocarpa_var_caesia:1.9172	(Banksia_sphaerocarpa_var_sphaerocarpa:0.41581	Banksia_sphaerocarpa_var_latifolia:0.41581):1.5014):1.8611	Banksia_micrantha:3.7783):4.0472):1.652):3.0589):9.5712	(Banksia_dryandroides:13.442
(((Musgravea_heterophylla:51.686	((((((Banksia_nutans_var_nutans:9.5816	Banksia_nutans_var_cernuella:9.5816):6.822	((Banksia_littoralis:3.8279	Banksia_occidentalis:3.8279):4.8246	(Banksia_brownii:4.8032	(Banksia_seminuda:3.7484	Banksia_verticillata:3.7484):1.0547):3.8493):7.7512):6.1643	(Banksia_oreophila:2.3612	Banksia_quercifolia:2.3612):20.207):2.1448	((Banksia_ericifolia:10.661	((Banksia_spinulosa_var_neoanglica:2.498	Banksia_spinulosa_var_collina:2.498):2.2139	(Banksia_spinulosa_var_cunninghamii:0.15532	Banksia_spinulosa_var_spinulosa:0.15532):4.5566):5.949):4.0166	(((Banksia_penicillata:2.8495	(Banksia_integrifolia_subsp_monticola:1.8392	(Banksia_integrifolia_subsp_compar:0.82903	Banksia_integrifolia_subsp_integrifolia:0.82903):1.0102):1.0102):7.3169	(Banksia_saxicola:1.8543	Banksia_marginata:1.8543):8.3121):3.7045	((Banksia_canei:9.9771	(Banksia_paludosa:9.2245	((Banksia_integrifolia_subsp_aquilonia:3.3066	(Banksia_oblongifolia:1.5715	Banksia_robur:1.5715):1.7351):0.11223	Banksia_plagiocarpa:3.4188):5.8057):0.75255):2.7122	Banksia_dentata:12.689):1.1817):0.80664):10.035):6.1243	(((Banksia_dryandroides:9.57	((Banksia_meisneri_var_ascendens:0.33424	Banksia_pulchella:0.33424):2.8586	(Banksia_rosserae:1.0015	Banksia_meisneri_var_meisneri:1.0015):2.1913):6.3771):10.062	(Banksia_grandis:2.7071	Banksia_solandri:2.7071):16.925):0.22676	(Banksia_tricuspis:14.556	(((((Banksia_sphaerocarpa_var_sphaerocarpa:1.8626	Banksia_sphaerocarpa_var_latifolia:1.8626):0.43632	Banksia_sphaerocarpa_var_caesia:2.2989):3.6056	Banksia_micrantha:5.9045):4.6931	(((Banksia_scabrella:3.7753	((Banksia_leptophylla_var_melletica:0.5377	Banksia_telmatiaea:0.5377):0.96949	(Banksia_leptophylla:0.0096664	Banksia_leptophylla_var_leptophylla:0.0096664):1.4975):2.2681):0.51538	Banksia_lanata:4.2907):0.50316	Banksia_grossa:4.7938):5.8037):3.4037	(((Banksia_incana:6.1166	Banksia_laricina:6.1166):1.9176	Banksia_dolichostyla:8.0341):0.26482
(((Panopsis_costaricensis:7.4247	(Hakea_victoria:3.3789	(Grevillea_renwickiana:2.8447	Grevillea_scortechinii:2.8447):0.53415):4.0459):68.275	Macadamia_integrifolia:75.7):0.51859	(Musgravea_heterophylla:55.391	((((Banksia_ericifolia:13.172	((Banksia_spinulosa_var_neoanglica:5.2758	Banksia_spinulosa_var_collina:5.2758):3.4158	(Banksia_spinulosa_var_spinulosa:4.7322	Banksia_spinulosa_var_cunninghamii:4.7322):3.9593):4.4808):11.529	(Banksia_oreophila:0.7724	Banksia_quercifolia:0.7724):23.929):10.828	((((Banksia_seminuda:15.937	((Banksia_littoralis:9.5576	Banksia_occidentalis:9.5576):3.1091	(Banksia_brownii:6.7792	Banksia_verticillata:6.7792):5.8875):3.2703):6.8311	(Banksia_nutans_var_cernuella:6.0356	Banksia_nutans_var_nutans:6.0356):16.732):3.1311	(Banksia_paludosa:13.145	((((Banksia_saxicola:2.3378	Banksia_marginata:2.3378):6.9549	(Banksia_integrifolia_subsp_monticola:3.3529	((Banksia_penicillata:2.0294	Banksia_integrifolia_subsp_integrifolia:2.0294):0.59394	Banksia_integrifolia_subsp_compar:2.6233):0.72964):5.9398):1.0114	(Banksia_canei:6.3903	Banksia_dentata:6.3903):3.9138):0.12178	((Banksia_integrifolia_subsp_aquilonia:2.7073	(Banksia_oblongifolia:1.3934	Banksia_robur:1.3934):1.3139):1.2073	Banksia_plagiocarpa:3.9146):6.5113):2.7193):12.754):8.7629	(((Banksia_dryandroides:18.219	((Banksia_meisneri_var_meisneri:2.5446	Banksia_rosserae:2.5446):2.6903	(Banksia_pulchella:1.9763	Banksia_meisneri_var_ascendens:1.9763):3.2585):12.984):4.6773	(Banksia_grandis:6.6624	Banksia_solandri:6.6624):16.234):1.8893	((((Banksia_dolichostyla:7.5723	(Banksia_incana:5.3086	Banksia_laricina:5.3086):2.2637):3.2813	Banksia_violacea:10.854):5.4212	(((Banksia_grossa:4.9183	(Banksia_scabrella:3.7698	((Banksia_lanata:0.094461	Banksia_telmatiaea:0.094461):0.68829	(Banksia_leptophylla_var_melletica:0.63747	Banksia_leptophylla:0.63747):0.14528):2.9871):1.1485):0.93624
((Musgravea_heterophylla:67.941	(Macadamia_integrifolia:64.264	(((Banksia_ericifolia:6.7091	((Banksia_spinulosa_var_neoanglica:0.01855	Banksia_spinulosa_var_collina:0.01855):3.5728	(Banksia_spinulosa_var_cunninghamii:1.227	Banksia_spinulosa_var_spinulosa:1.227):2.3644):3.1178):29.882	((Banksia_oreophila:4.2393	Banksia_quercifolia:4.2393):30.837	((((Banksia_dryandroides:14.065	(Banksia_meisneri_var_ascendens:2.7451	((Banksia_meisneri_var_meisneri:0.96326	Banksia_pulchella:0.96326):1.2245	Banksia_rosserae:2.1877):0.55733):11.32):11.693	((((((Banksia_sphaerocarpa_var_caesia:1.2044	Banksia_sphaerocarpa_var_latifolia:1.2044):1.6762	Banksia_sphaerocarpa_var_sphaerocarpa:2.8806):2.9919	Banksia_micrantha:5.8725):3.2665	Banksia_tricuspis:9.139):8.3595	(Banksia_grossa:5.9852	(((Banksia_lanata:0.35008	(Banksia_leptophylla:0.0062066	Banksia_leptophylla_var_melletica:0.0062066):0.34387):0.63464	Banksia_telmatiaea:0.98472):3.5287	(Banksia_scabrella:1.0589	Banksia_leptophylla_var_leptophylla:1.0589):3.4545):1.4718):11.513):1.2368	((Banksia_dolichostyla:6.7992	Banksia_violacea:6.7992):6.213	(Banksia_incana:10.661	Banksia_laricina:10.661):2.3508):5.7231):7.023):3.7517	(Banksia_grandis:7.9117	Banksia_solandri:7.9117):21.598):3.2737	(((Banksia_paludosa:20.479	(Banksia_canei:18.845	((Banksia_saxicola:10.326	Banksia_marginata:10.326):3.7823	((Banksia_integrifolia_subsp_compar:3.0813	(Banksia_integrifolia_subsp_monticola:2.9332	Banksia_integrifolia_subsp_integrifolia:2.9332):0.14811):3.0096	Banksia_penicillata:6.0909):8.017):4.7369):1.6346):0.82789	((((Banksia_oblongifolia:2.9534	Banksia_robur:2.9534):10.376	Banksia_integrifolia_subsp_aquilonia:13.33):5.0831	Banksia_plagiocarpa:18.413):2.4083	Banksia_dentata:20.821):0.48629):9.8721	(Banksia_seminuda:17.21	((Banksia_verticillata:11.73	(Banksia_brownii:8.2812	(Banksia_littoralis:5.3583	Banksia_occidentalis:5.3583):2.9229):3.4484):2.6285
((((((Banksia_canei:27.014	(((Banksia_dentata:21.855	((Banksia_integrifolia_subsp_aquilonia:6.7722	Banksia_plagiocarpa:6.7722):10.499	(Banksia_oblongifolia:10.764	Banksia_robur:10.764):6.5066):4.5841):4.5164	Banksia_paludosa:26.371):0.32807	((Banksia_saxicola:2.2473	Banksia_marginata:2.2473):2.0498	((Banksia_penicillata:0.77997	(Banksia_integrifolia_subsp_integrifolia:0.31854	Banksia_integrifolia_subsp_compar:0.31854):0.46142):1.8639	Banksia_integrifolia_subsp_monticola:2.6439):1.6532):22.402):0.31473):7.7415	(Banksia_ericifolia:18.591	((Banksia_spinulosa_var_collina:1.7087	Banksia_spinulosa_var_neoanglica:1.7087):3.5655	(Banksia_spinulosa_var_cunninghamii:1.2924	Banksia_spinulosa_var_spinulosa:1.2924):3.9818):13.317):16.164):8.8485	((Banksia_oreophila:2.5092	Banksia_quercifolia:2.5092):29.282	((Banksia_nutans_var_cernuella:13.822	Banksia_nutans_var_nutans:13.822):0.367	((Banksia_verticillata:9.9154	Banksia_seminuda:9.9154):2.9512	(Banksia_brownii:10.455	(Banksia_littoralis:6.0994	Banksia_occidentalis:6.0994):4.3556):2.4116):1.3224):17.602):11.813):0.52913	(((((Banksia_violacea:12.872	((Banksia_incana:5.6504	Banksia_laricina:5.6504):6.1254	Banksia_dolichostyla:11.776):1.0965):8.8912	Banksia_tricuspis:21.764):1.4067	((Banksia_micrantha:11.229	((Banksia_sphaerocarpa_var_sphaerocarpa:3.6148	Banksia_sphaerocarpa_var_caesia:3.6148):3.4005	Banksia_sphaerocarpa_var_latifolia:7.0153):4.2135):10.641	(((Banksia_leptophylla:7.1121	Banksia_telmatiaea:7.1121):0.53043	((Banksia_leptophylla_var_melletica:0.80528	Banksia_scabrella:0.80528):2.6638	Banksia_lanata:3.4691):4.1734):2.5501	(Banksia_grossa:0.05477	Banksia_leptophylla_var_leptophylla:0.05477):10.138):11.677):1.3005):9.9497	(Banksia_dryandroides:11.609	((Banksia_pulchella:3.6571	(Banksia_meisneri_var_meisneri:3.1158	Banksia_rosserae:3.1158):0.54134):0.93273	Banksia_meisneri_var_ascendens:4.5898):7.0187):21.511):2.8418	(Banksia_grandis:8.3808	Banksia_solandri:8.3808):27.581):8.1715):9.0487
((Musgravea_heterophylla:68.195	((((((Banksia_seminuda:12.237	((Banksia_verticillata:2.8611	Banksia_brownii:2.8611):7.1704	(Banksia_littoralis:5.6766	Banksia_occidentalis:5.6766):4.3549):2.2056):5.8486	(Banksia_nutans_var_cernuella:12.588	Banksia_nutans_var_nutans:12.588):5.4976):2.557	(Banksia_oreophila:4.0138	Banksia_quercifolia:4.0138):16.629):9.7055	(((Banksia_dryandroides:11.198	((Banksia_meisneri_var_ascendens:1.6295	(Banksia_meisneri_var_meisneri:0.43379	Banksia_rosserae:0.43379):1.1957):0.59585	Banksia_pulchella:2.2253):8.9723):5.9945	(Banksia_grandis:3.844	Banksia_solandri:3.844):13.348):3.2898	(Banksia_tricuspis:16.134	((Banksia_dolichostyla:12.675	((Banksia_incana:5.2589	Banksia_laricina:5.2589):3.4785	Banksia_violacea:8.7374):3.9371):1.709	((Banksia_grossa:7.4228	((Banksia_scabrella:1.7227	(Banksia_lanata:0.68261	Banksia_leptophylla_var_melletica:0.68261):1.0401):3.2518	(Banksia_leptophylla_var_leptophylla:3.0706	(Banksia_leptophylla:0.41883	Banksia_telmatiaea:0.41883):2.6518):1.9039):2.4483):6.1921	(Banksia_micrantha:6.8744	((Banksia_sphaerocarpa_var_latifolia:0.17594	Banksia_sphaerocarpa_var_sphaerocarpa:0.17594):0.66997	Banksia_sphaerocarpa_var_caesia:0.84591):6.0285):6.7405):0.76863):1.7501):4.3484):9.8661):0.99483	((Banksia_ericifolia:5.855	(Banksia_spinulosa_var_cunninghamii:4.2401	(Banksia_spinulosa_var_spinulosa:1.735	(Banksia_spinulosa_var_collina:0.5319	Banksia_spinulosa_var_neoanglica:0.5319):1.2031):2.5052):1.6149):17.677	((Banksia_paludosa:16.73	(Banksia_plagiocarpa:11.222	((Banksia_oblongifolia:1.4321	Banksia_robur:1.4321):6.6594	Banksia_integrifolia_subsp_aquilonia:8.0915):3.1303):5.5086):2.3238	((Banksia_dentata:5.4413	Banksia_canei:5.4413):12.256	((Banksia_saxicola:4.1078	Banksia_marginata:4.1078):6.4164	(((Banksia_integrifolia_subsp_compar:0.56614	Banksia_integrifolia_subsp_monticola:0.56614):0.024854	Banksia_integrifolia_subsp_integrifolia:0.591):2.9859
((Musgravea_heterophylla:68.443	((((Grevillea_renwickiana:0.095779	Grevillea_scortechinii:0.095779):4.2706	Hakea_victoria:4.3664):5.9443	Panopsis_costaricensis:10.311):41.975	Macadamia_integrifolia:52.286):16.157):7.6834	(((((Banksia_tricuspis:15.694	((Banksia_grossa:5.588	((Banksia_lanata:2.0608	(Banksia_leptophylla:0.91753	Banksia_leptophylla_var_leptophylla:0.91753):1.1432):0.45497	((Banksia_scabrella:0.35217	Banksia_leptophylla_var_melletica:0.35217):1.551	Banksia_telmatiaea:1.9032):0.61253):3.0723):7.2128	(((Banksia_incana:8.9155	Banksia_laricina:8.9155):1.2387	(Banksia_violacea:8.3708	Banksia_dolichostyla:8.3708):1.7834):2.215	(Banksia_micrantha:7.2998	(Banksia_sphaerocarpa_var_sphaerocarpa:4.3601	(Banksia_sphaerocarpa_var_caesia:1.6786	Banksia_sphaerocarpa_var_latifolia:1.6786):2.6815):2.9396):5.0694):0.43166):2.8933):8.7491	(Banksia_grandis:11.165	Banksia_solandri:11.165):13.278):0.25516	(Banksia_dryandroides:12.022	(((Banksia_rosserae:0.11191	Banksia_meisneri_var_meisneri:0.11191):1.7332	Banksia_pulchella:1.8451):4.5221	Banksia_meisneri_var_ascendens:6.3672):5.6553):12.676):25.783	((((Banksia_oreophila:11.863	Banksia_quercifolia:11.863):8.222	(((Banksia_brownii:8.9683	(Banksia_littoralis:5.1437	Banksia_occidentalis:5.1437):3.8246):0.23751	Banksia_verticillata:9.2058):4.5557	(Banksia_nutans_var_cernuella:9.3304	Banksia_nutans_var_nutans:9.3304):4.431):6.3235):10.566	Banksia_seminuda:30.651):4.2088	((Banksia_ericifolia:24.944	((Banksia_spinulosa_var_collina:6.3364	Banksia_spinulosa_var_neoanglica:6.3364):3.59	(Banksia_spinulosa_var_cunninghamii:1.6703	Banksia_spinulosa_var_spinulosa:1.6703):8.2561):15.018):4.3072	((((Banksia_paludosa:8.6142	(Banksia_integrifolia_subsp_monticola:4.4278	((Banksia_penicillata:0.57065	Banksia_integrifolia_subsp_integrifolia:0.57065):2.2153	Banksia_integrifolia_subsp_compar:2.786):1.6418):4.1864):2.9908	Banksia_dentata:11.605):3.6826	(Banksia_saxicola:2.5261
(((Grevillea_renwickiana:11.24	(Grevillea_scortechinii:0.67105	Hakea_victoria:0.67105):10.569):3.6265	Panopsis_costaricensis:14.867):61.554	((Musgravea_heterophylla:49.692	(((((Banksia_plagiocarpa:13.381	(Banksia_integrifolia_subsp_aquilonia:12.211	(Banksia_oblongifolia:4.6012	Banksia_robur:4.6012):7.6102):1.17):0.5033	(((((Banksia_integrifolia_subsp_compar:0.74353	Banksia_integrifolia_subsp_monticola:0.74353):0.98413	(Banksia_penicillata:1.0449	Banksia_integrifolia_subsp_integrifolia:1.0449):0.6828):4.6633	(Banksia_saxicola:2.2511	Banksia_marginata:2.2511):4.1399):3.7134	(Banksia_canei:9.2	Banksia_dentata:9.2):0.90442):3.5943	Banksia_paludosa:13.699):0.18595):8.4495	((Banksia_nutans_var_nutans:8.8791	Banksia_nutans_var_cernuella:8.8791):4.9872	(((Banksia_brownii:4.0116	Banksia_seminuda:4.0116):0.094652	Banksia_verticillata:4.1063):7.2932	(Banksia_littoralis:3.344	Banksia_occidentalis:3.344):8.0555):2.4668):8.468):3.6675	((Banksia_oreophila:2.5206	Banksia_quercifolia:2.5206):20.673	((Banksia_ericifolia:16.523	((Banksia_spinulosa_var_cunninghamii:0.87505	Banksia_spinulosa_var_spinulosa:0.87505):4.0116	(Banksia_spinulosa_var_neoanglica:1.5013	Banksia_spinulosa_var_collina:1.5013):3.3853):11.637):6.1854	(((Banksia_dryandroides:10.146	((Banksia_pulchella:0.8752	(Banksia_rosserae:0.46898	Banksia_meisneri_var_ascendens:0.46898):0.40623):1.4839	Banksia_meisneri_var_meisneri:2.3591):7.7871):8.0794	(Banksia_grandis:6.1162	Banksia_solandri:6.1162):12.109):1.7008	((((Banksia_grossa:1.8357	(Banksia_scabrella:1.5263	(Banksia_leptophylla_var_melletica:1.1289	(((Banksia_lanata:0.4109	Banksia_telmatiaea:0.4109):0.13517	Banksia_leptophylla_var_leptophylla:0.54607):0.28451	Banksia_leptophylla:0.83058):0.29828):0.39745):0.3094):7.5056	((Banksia_sphaerocarpa_var_caesia:2.2264	Banksia_sphaerocarpa_var_sphaerocarpa:2.2264):6.3005	(Banksia_micrantha:7.8145	Banksia_sphaerocarpa_var_latifolia:7.8145):0.71234):0.81443):1.1496
((((((Grevillea_scortechinii:2.9425	Grevillea_renwickiana:2.9425):0.77584	Hakea_victoria:3.7183):1.118	Panopsis_costaricensis:4.8363):49.958	Macadamia_integrifolia:54.794):5.5971	Musgravea_heterophylla:60.391):17.435	(((Banksia_ericifolia:18.803	((Banksia_spinulosa_var_cunninghamii:2.5234	Banksia_spinulosa_var_spinulosa:2.5234):3.4898	(Banksia_spinulosa_var_neoanglica:3.0181	Banksia_spinulosa_var_collina:3.0181):2.9951):12.789):29.367	((((Banksia_dryandroides:12.742	(((Banksia_meisneri_var_meisneri:1.2696	Banksia_meisneri_var_ascendens:1.2696):0.10372	Banksia_rosserae:1.3733):3.1161	Banksia_pulchella:4.4893):8.2522):21.014	(Banksia_grandis:15.165	Banksia_solandri:15.165):18.59):5.3862	((((Banksia_incana:6.9416	Banksia_laricina:6.9416):11.545	(Banksia_violacea:3.6212	Banksia_dolichostyla:3.6212):14.865):11.003	((Banksia_micrantha:6.8123	(Banksia_sphaerocarpa_var_sphaerocarpa:4.75	(Banksia_sphaerocarpa_var_caesia:3.604	Banksia_sphaerocarpa_var_latifolia:3.604):1.146):2.0623):21.951	(Banksia_grossa:11.123	(((Banksia_lanata:1.7541	Banksia_telmatiaea:1.7541):6.5809	(Banksia_scabrella:7.3604	(Banksia_leptophylla_var_melletica:1.6489	Banksia_leptophylla:1.6489):5.7116):0.9746):1.195	Banksia_leptophylla_var_leptophylla:9.53):1.5928):17.64):0.72559):0.82425	Banksia_tricuspis:30.313):8.8284):7.162	((Banksia_oreophila:10.592	Banksia_quercifolia:10.592):31.692	((((Banksia_integrifolia_subsp_aquilonia:7.0563	(Banksia_oblongifolia:2.8491	Banksia_robur:2.8491):4.2072):2.2584	Banksia_plagiocarpa:9.3147):9.5002	((Banksia_canei:17.524	((Banksia_saxicola:2.3358	Banksia_marginata:2.3358):13.611	Banksia_dentata:15.946):1.5775):1.0584	((Banksia_penicillata:6.6458	((Banksia_integrifolia_subsp_monticola:0.11334	Banksia_integrifolia_subsp_integrifolia:0.11334):3.4009	Banksia_integrifolia_subsp_compar:3.5142):3.1316):5.0405	Banksia_paludosa:11.686):6.8961):0.23252):18.829	((((Banksia_littoralis:4.5755
((((Banksia_ericifolia:15.124	((Banksia_spinulosa_var_spinulosa:0.29467	Banksia_spinulosa_var_cunninghamii:0.29467):4.9109	(Banksia_spinulosa_var_neoanglica:2.6766	Banksia_spinulosa_var_collina:2.6766):2.5289):9.9184):50.455	(((Banksia_canei:20.552	(((Banksia_dentata:7.2793	Banksia_paludosa:7.2793):1.9913	((Banksia_integrifolia_subsp_aquilonia:6.2561	(Banksia_oblongifolia:1.5785	Banksia_robur:1.5785):4.6777):1.8179	Banksia_plagiocarpa:8.074):1.1965):7.9551	((Banksia_integrifolia_subsp_compar:3.1274	(Banksia_penicillata:2.7291	(Banksia_integrifolia_subsp_integrifolia:0.65988	Banksia_integrifolia_subsp_monticola:0.65988):2.0692):0.39835):6.6689	(Banksia_saxicola:2.6272	Banksia_marginata:2.6272):7.1691):7.4293):3.3261):7.5865	((Banksia_oreophila:7.2462	Banksia_quercifolia:7.2462):16.369	(Banksia_seminuda:15.953	(((Banksia_brownii:8.7228	(Banksia_nutans_var_nutans:7.0706	Banksia_nutans_var_cernuella:7.0706):1.6522):4.1842	Banksia_verticillata:12.907):2.0082	(Banksia_littoralis:11.725	Banksia_occidentalis:11.725):3.1903):1.0376):7.6626):4.5228):14.229	(((Banksia_tricuspis:24.418	(((((Banksia_laricina:1.3793	Banksia_incana:1.3793):5.004	Banksia_dolichostyla:6.3833):0.59099	Banksia_violacea:6.9743):9.7171	(Banksia_micrantha:9.3843	(Banksia_sphaerocarpa_var_latifolia:8.511	(Banksia_sphaerocarpa_var_sphaerocarpa:5.1959	Banksia_sphaerocarpa_var_caesia:5.1959):3.3152):0.8733):7.3071):5.2112	((Banksia_leptophylla_var_melletica:2.7786	(Banksia_lanata:2.3747	Banksia_leptophylla:2.3747):0.40388):4.0311	(Banksia_leptophylla_var_leptophylla:4.5711	(Banksia_grossa:0.8115	(Banksia_scabrella:0.4563	Banksia_telmatiaea:0.4563):0.35519):3.7596):2.2386):15.093):2.5151):9.2122	(Banksia_dryandroides:29.63	((Banksia_meisneri_var_meisneri:2.119	Banksia_meisneri_var_ascendens:2.119):2.1532	(Banksia_rosserae:2.2507	Banksia_pulchella:2.2507):2.0215):25.358):4):0.71731	(Banksia_grandis:13.261	Banksia_solandri:13.261):21.086):8.0199):23.212):5.6132
((((((((Banksia_subulata:25.331	((Banksia_cuneata:12.009	(Banksia_ilicifolia:1.5782	Banksia_oligantha:1.5782):10.431):7.7952	Banksia_elegans:19.805):5.5268):3.7993	((((Banksia_ashbyi:1.1866	Banksia_sceptrum:1.1866):9.2509	((Banksia_victoriae:2.646	Banksia_menziesii:2.646):3.2979	(Banksia_burdettii:3.9454	(Banksia_hookeriana:0.97399	Banksia_prionotes:0.97399):2.9714):1.9986):4.4936):2.4869	Banksia_lindleyana:12.925):2.6215	Banksia_candolleana:15.546):13.585):0.60502	Banksia_attenuata:29.736):5.9207	(Banksia_coccinea:17.909	(Banksia_speciosa:5.3504	Banksia_baxteri:5.3504):12.559):17.747):8.5165	(((((Banksia_prionophylla:0.99334	Banksia_serratuloides_subsp_perissa:0.99334):3.3795	Banksia_borealis:4.3728):11.586	((Banksia_bella:2.8881	Banksia_nana:2.8881):1.3854	(Banksia_fuscobractea:3.3028	Banksia_comosa:3.3028):0.9707):11.686):1.5469	(((Banksia_undata:6.0423	Banksia_kippistiana:6.0423):0.34545	Banksia_arborea:6.3877):7.5368	(Banksia_ionthocarpa:7.4069	(Banksia_fraseri:5.0381	(Banksia_carlinoides:2.2954	Banksia_tridentata:2.2954):2.7427):2.3688):6.5176):3.5817):13.986	((((Banksia_mimica:16.275	(Banksia_concinna:6.4736	Banksia_serra:6.4736):9.8018):4.9289	(((Banksia_fasciculata:15.172	(Banksia_idiogenes:9.7764	Banksia_glaucifolia:9.7764):5.3951):0.4809	(((Banksia_prolata:6.5186	(Banksia_tenuis_var_tenuifolia:5.9128	Banksia_tenuis_var_reptans:5.9128):0.60578):1.9351	(Banksia_anatona:5.6352	Banksia_falcata:5.6352):2.8184):4.9658	Banksia_viscida:13.419):2.233):1.2759	(Banksia_porrecta:4.1843	Banksia_calophylla:4.1843):12.744):4.276):4.8545	(((Banksia_cirsioides:12.329	(Banksia_armata:2.1501	Banksia_purdieana:2.1501):10.179):8.5764	((((Banksia_bipinnatifida:14.708
(((((((((Banksia_integrifolia_subsp_aquilonia:2.466	(Banksia_oblongifolia:0.95508	Banksia_robur:0.95508):1.5109):2.8479	Banksia_plagiocarpa:5.3139):8.1141	Banksia_canei:13.428):0.18202	((Banksia_paludosa:8.4483	(((Banksia_integrifolia_subsp_integrifolia:0.7937	(Banksia_penicillata:0.50146	Banksia_integrifolia_subsp_monticola:0.50146):0.29225):0.3853	Banksia_integrifolia_subsp_compar:1.179):5.5495	(Banksia_saxicola:1.7874	Banksia_marginata:1.7874):4.9411):1.7198):0.15393	Banksia_dentata:8.6022):5.0078):10.6	(Banksia_ericifolia:19.653	((Banksia_spinulosa_var_spinulosa:1.397	Banksia_spinulosa_var_cunninghamii:1.397):3.8294	(Banksia_spinulosa_var_neoanglica:0.69077	Banksia_spinulosa_var_collina:0.69077):4.5357):14.427):4.5565):9.0895	((Banksia_oreophila:9.5214	Banksia_quercifolia:9.5214):13.9	((Banksia_nutans_var_nutans:7.996	Banksia_nutans_var_cernuella:7.996):7.6744	((Banksia_brownii:2.1422	Banksia_verticillata:2.1422):8.2958	((Banksia_littoralis:3.4929	Banksia_occidentalis:3.4929):5.1739	Banksia_seminuda:8.6668):1.7712):5.2324):7.7511):9.8778):0.0068807	(Banksia_dryandroides:24.802	((Banksia_tricuspis:13.917	(((Banksia_dolichostyla:2.728	Banksia_violacea:2.728):7.6896	(Banksia_laricina:6.5082	Banksia_incana:6.5082):3.9095):2.7975	((Banksia_micrantha:7.809	((Banksia_sphaerocarpa_var_caesia:0.83942	Banksia_sphaerocarpa_var_sphaerocarpa:0.83942):3.5293	Banksia_sphaerocarpa_var_latifolia:4.3687):3.4403):1.2219	((((Banksia_leptophylla:0.24781	Banksia_scabrella:0.24781):0.81289	(Banksia_lanata:0.64844	Banksia_telmatiaea:0.64844):0.41226):0.33496	Banksia_leptophylla_var_melletica:1.3957):1.9685	(Banksia_leptophylla_var_leptophylla:2.9495	Banksia_grossa:2.9495):0.41467):5.6668):4.1842):0.7014):7.1274	((Banksia_grandis:2.7422	Banksia_solandri:2.7422):12.741	((Banksia_meisneri_var_meisneri:0.26078	Banksia_pulchella:0.26078):3.8985	(Banksia_meisneri_var_ascendens:2.0995	Banksia_rosserae:2.0995):2.0598):11.324):5.5602):3.7581):8.5042):6.5612
((((Banksia_ericifolia:31.969	((Banksia_spinulosa_var_spinulosa:3.6486	Banksia_spinulosa_var_cunninghamii:3.6486):4.1683	(Banksia_spinulosa_var_neoanglica:3.2379	Banksia_spinulosa_var_collina:3.2379):4.579):24.152):19.528	(((Banksia_grandis:14.193	Banksia_solandri:14.193):11.321	((Banksia_tricuspis:22.412	((((Banksia_violacea:4.0695	Banksia_dolichostyla:4.0695):0.44122	(Banksia_laricina:3.1637	Banksia_incana:3.1637):1.3471):11.129	(Banksia_grossa:10.561	((((Banksia_leptophylla_var_leptophylla:0.13053	Banksia_lanata:0.13053):1.1671	Banksia_leptophylla:1.2977):1.2293	Banksia_leptophylla_var_melletica:2.527):2.5123	(Banksia_telmatiaea:0.05425	Banksia_scabrella:0.05425):4.985):5.5219):5.0791):2.1929	(Banksia_micrantha:13.56	((Banksia_sphaerocarpa_var_caesia:1.1552	Banksia_sphaerocarpa_var_latifolia:1.1552):9.038	Banksia_sphaerocarpa_var_sphaerocarpa:10.193):3.3667):4.2732):4.579):3.043	(Banksia_dryandroides:12.278	((Banksia_meisneri_var_meisneri:0.67358	Banksia_pulchella:0.67358):7.8387	(Banksia_rosserae:0.11947	Banksia_meisneri_var_ascendens:0.11947):8.3928):3.7653):13.177):0.058684):25.473	((((Banksia_nutans_var_nutans:18.653	Banksia_nutans_var_cernuella:18.653):8.4567	(((Banksia_littoralis:6.138	Banksia_occidentalis:6.138):7.1429	(Banksia_brownii:3.7908	Banksia_verticillata:3.7908):9.4901):11.326	Banksia_seminuda:24.606):2.5031):4.076	(Banksia_oreophila:4.5904	Banksia_quercifolia:4.5904):26.595):15.557	(Banksia_canei:31.486	((((Banksia_penicillata:2.9739	Banksia_integrifolia_subsp_monticola:2.9739):0.3334	(Banksia_integrifolia_subsp_integrifolia:0.33237	Banksia_integrifolia_subsp_compar:0.33237):2.975):8.4888	(Banksia_saxicola:2.6287	Banksia_marginata:2.6287):9.1674):8.3784	((Banksia_paludosa:19.086	(((Banksia_oblongifolia:0.67512	Banksia_robur:0.67512):15.696	Banksia_integrifolia_subsp_aquilonia:16.371):2.1696	Banksia_plagiocarpa:18.541):0.54537):0.70638	Banksia_dentata:19.792):0.38214):11.312):15.256):4.2449):0.51007):9.9252
((Grevillea_scortechinii:2.2388	((Panopsis_costaricensis:1.8361	Grevillea_renwickiana:1.8361):0.11747	Hakea_victoria:1.9536):0.28523):74.181	(Macadamia_integrifolia:69.595	(((((((((Banksia_saxicola:4.7602	Banksia_marginata:4.7602):3.8072	(Banksia_plagiocarpa:6.7857	Banksia_canei:6.7857):1.7817):3.3246	Banksia_dentata:11.892):1.5322	(Banksia_integrifolia_subsp_aquilonia:6.2143	(Banksia_oblongifolia:1.8174	Banksia_robur:1.8174):4.3969):7.2099):0.96756	(Banksia_paludosa:12.056	((Banksia_integrifolia_subsp_monticola:2.8624	Banksia_penicillata:2.8624):3.1853	(Banksia_integrifolia_subsp_integrifolia:2.6337	Banksia_integrifolia_subsp_compar:2.6337):3.414):6.0082):2.3358):7.4807	(Banksia_ericifolia:13.955	((Banksia_spinulosa_var_cunninghamii:3.3032	Banksia_spinulosa_var_spinulosa:3.3032):2.0474	(Banksia_spinulosa_var_neoanglica:0.53986	Banksia_spinulosa_var_collina:0.53986):4.8108):8.6045):7.9173):11.998	(((((Banksia_incana:8.9178	Banksia_laricina:8.9178):4.9984	(Banksia_violacea:10.143	Banksia_dolichostyla:10.143):3.7735):2.9397	((Banksia_tricuspis:9.8504	((Banksia_micrantha:1.3205	Banksia_sphaerocarpa_var_latifolia:1.3205):6.7598	(Banksia_sphaerocarpa_var_sphaerocarpa:5.8678	Banksia_sphaerocarpa_var_caesia:5.8678):2.2125):1.7701):6.4903	(Banksia_grossa:12.568	((Banksia_leptophylla_var_leptophylla:9.5626	Banksia_telmatiaea:9.5626):0.44888	((Banksia_leptophylla:3.7358	Banksia_leptophylla_var_melletica:3.7358):3.4788	(Banksia_scabrella:4.8715	Banksia_lanata:4.8715):2.3431):2.7969):2.5564):3.7728):0.5152):14.905	((Banksia_dryandroides:20.292	((Banksia_meisneri_var_ascendens:0.80597	(Banksia_pulchella:0.031341	Banksia_rosserae:0.031341):0.77463):4.0765	Banksia_meisneri_var_meisneri:4.8825):15.41):11.454	(Banksia_grandis:5.1603	Banksia_solandri:5.1603):26.586):0.014369):1.6394	(((((Banksia_littoralis:3.5758	Banksia_occidentalis:3.5758):4.7294	Banksia_brownii:8.3052):2.5824	Banksia_verticillata:10.888):1.2302
(((Macadamia_integrifolia:52.919	(Panopsis_costaricensis:9.0631	((Hakea_victoria:0.30564	Grevillea_renwickiana:0.30564):0.36183	Grevillea_scortechinii:0.66747):8.3957):43.856):4.0149	((((Banksia_oreophila:4.9472	Banksia_quercifolia:4.9472):22.315	((Banksia_ericifolia:16.384	((Banksia_spinulosa_var_spinulosa:1.6053	Banksia_spinulosa_var_cunninghamii:1.6053):1.9279	(Banksia_spinulosa_var_collina:0.5192	Banksia_spinulosa_var_neoanglica:0.5192):3.014):12.851):8.765	((Banksia_tricuspis:17.428	(((Banksia_incana:9.7238	Banksia_laricina:9.7238):0.49495	(Banksia_violacea:4.5157	Banksia_dolichostyla:4.5157):5.7031):3.3562	((Banksia_grossa:5.7868	(((((Banksia_leptophylla:0.5937	Banksia_leptophylla_var_leptophylla:0.5937):0.073861	Banksia_leptophylla_var_melletica:0.66756):0.055782	Banksia_lanata:0.72335):1.0263	Banksia_scabrella:1.7497):0.031672	Banksia_telmatiaea:1.7813):4.0055):2.7843	((Banksia_sphaerocarpa_var_latifolia:2.622	Banksia_micrantha:2.622):1.1638	(Banksia_sphaerocarpa_var_sphaerocarpa:1.7373	Banksia_sphaerocarpa_var_caesia:1.7373):2.0485):4.7853):5.0039):3.8529):5.711	((Banksia_dryandroides:11.31	(((Banksia_rosserae:4.4814	Banksia_meisneri_var_meisneri:4.4814):0.08789	Banksia_pulchella:4.5692):2.153	Banksia_meisneri_var_ascendens:6.7222):4.5875):8.1082	(Banksia_grandis:2.1763	Banksia_solandri:2.1763):17.242):3.7209):2.0104):2.1129):9.4756	((((Banksia_integrifolia_subsp_aquilonia:10.064	(Banksia_oblongifolia:4.326	Banksia_robur:4.326):5.7378):1.8312	Banksia_plagiocarpa:11.895):6.1427	((((Banksia_penicillata:2.4457	(Banksia_integrifolia_subsp_compar:1.9587	Banksia_integrifolia_subsp_monticola:1.9587):0.48708):1.0663	Banksia_integrifolia_subsp_integrifolia:3.512):7.3374	Banksia_paludosa:10.849):5.3405	((Banksia_canei:10.876	(Banksia_saxicola:2.0702	Banksia_marginata:2.0702):8.8058):2.9875	Banksia_dentata:13.863):2.3264):1.8477):17.367	((Banksia_nutans_var_nutans:27.395	Banksia_nutans_var_cernuella:27.395):5.805
((Musgravea_heterophylla:49.619	(Macadamia_integrifolia:45.11	(((Grevillea_scortechinii:0.19481	Panopsis_costaricensis:0.19481):0.16151	Hakea_victoria:0.35632):3.161	Grevillea_renwickiana:3.5173):41.592):4.5097):29.468	(((Banksia_ericifolia:13.903	((Banksia_spinulosa_var_spinulosa:1.0541	Banksia_spinulosa_var_cunninghamii:1.0541):3.9918	(Banksia_spinulosa_var_collina:0.095939	Banksia_spinulosa_var_neoanglica:0.095939):4.9499):8.8573):27.192	((((Banksia_oreophila:4.5335	Banksia_quercifolia:4.5335):14.853	(((Banksia_brownii:1.9556	Banksia_seminuda:1.9556):3.1153	((Banksia_littoralis:2.5531	Banksia_occidentalis:2.5531):2.4003	Banksia_verticillata:4.9535):0.11743):8.7559	(Banksia_nutans_var_nutans:3.9393	Banksia_nutans_var_cernuella:3.9393):9.8876):5.5596):7.1249	(Banksia_paludosa:14.128	((Banksia_dentata:7.5981	((Banksia_saxicola:0.3554	Banksia_marginata:0.3554):5.1875	(Banksia_integrifolia_subsp_compar:3.8135	(Banksia_penicillata:2.6606	(Banksia_integrifolia_subsp_integrifolia:0.54718	Banksia_integrifolia_subsp_monticola:0.54718):2.1134):1.1529):1.7294):2.0552):5.7965	(((Banksia_integrifolia_subsp_aquilonia:5.1737	(Banksia_oblongifolia:1.0512	Banksia_robur:1.0512):4.1225):5.5298	Banksia_plagiocarpa:10.704):1.6953	Banksia_canei:12.399):0.99578):0.73389):12.383):7.1353	((Banksia_grandis:3.6523	Banksia_solandri:3.6523):25.739	((Banksia_dryandroides:10.148	(((Banksia_meisneri_var_meisneri:1.3211	Banksia_meisneri_var_ascendens:1.3211):0.1721	Banksia_pulchella:1.4932):0.52057	Banksia_rosserae:2.0138):8.1344):17.036	(Banksia_tricuspis:16.075	((Banksia_dolichostyla:6.708	(Banksia_violacea:6.2536	(Banksia_incana:5.4552	Banksia_laricina:5.4552):0.79847):0.4544):7.1051	((Banksia_grossa:6.9994	((Banksia_leptophylla_var_leptophylla:0.49251	Banksia_leptophylla_var_melletica:0.49251):2.8441	(Banksia_telmatiaea:3.1481	(Banksia_leptophylla:0.68215
((Musgravea_heterophylla:61.702	(((Panopsis_costaricensis:10.853	Grevillea_renwickiana:10.853):3.8584	(Hakea_victoria:6.745	Grevillea_scortechinii:6.745):7.9661):37.398	Macadamia_integrifolia:52.109):9.5928):16.236	((((Banksia_oreophila:5.6531	Banksia_quercifolia:5.6531):30.037	(((((((Banksia_sphaerocarpa_var_sphaerocarpa:3.7909	Banksia_sphaerocarpa_var_caesia:3.7909):2.7643	Banksia_sphaerocarpa_var_latifolia:6.5551):1.3074	Banksia_micrantha:7.8625):9.7403	(((Banksia_leptophylla_var_leptophylla:3.4956	Banksia_grossa:3.4956):4.0522	((((Banksia_leptophylla_var_melletica:0.64975	Banksia_scabrella:0.64975):0.43335	Banksia_lanata:1.0831):2.5902	Banksia_telmatiaea:3.6733):1.7979	Banksia_leptophylla:5.4712):2.0767):8.7883	(Banksia_dolichostyla:14.29	((Banksia_incana:5.5088	Banksia_laricina:5.5088):3.8289	Banksia_violacea:9.3377):4.9521):2.0463):1.2667):0.51002	Banksia_tricuspis:18.113):12.648	((Banksia_grandis:11.984	Banksia_solandri:11.984):13.343	((Banksia_pulchella:1.8547	Banksia_meisneri_var_ascendens:1.8547):17.702	(Banksia_dryandroides:9.8625	(Banksia_meisneri_var_meisneri:0.093231	Banksia_rosserae:0.093231):9.7693):9.6938):5.77):5.4344):4.3717	(((Banksia_plagiocarpa:7.8791	(Banksia_integrifolia_subsp_aquilonia:6.293	(Banksia_oblongifolia:3.5231	Banksia_robur:3.5231):2.7699):1.586):8.913	(Banksia_paludosa:15.179	(Banksia_canei:14.801	(Banksia_dentata:14.122	(((Banksia_integrifolia_subsp_compar:3.8054	(Banksia_integrifolia_subsp_integrifolia:3.3823	Banksia_integrifolia_subsp_monticola:3.3823):0.42318):0.70468	Banksia_penicillata:4.5101):3.9583	(Banksia_saxicola:2.2554	Banksia_marginata:2.2554):6.213):5.6535):0.67941):0.37764):1.6131):10.315	((Banksia_nutans_var_nutans:21.248	Banksia_nutans_var_cernuella:21.248):3.6418	((Banksia_littoralis:8.5546	Banksia_occidentalis:8.5546):10.075	(Banksia_seminuda:6.8175	(Banksia_brownii:4.3396
(((((Banksia_tricuspis:21.497	(((((Banksia_sphaerocarpa_var_sphaerocarpa:0.80703	Banksia_sphaerocarpa_var_caesia:0.80703):4.5435	Banksia_sphaerocarpa_var_latifolia:5.3505):2.6677	Banksia_micrantha:8.0182):4.821	((Banksia_incana:5.4352	Banksia_laricina:5.4352):1.4073	(Banksia_violacea:2.4728	Banksia_dolichostyla:2.4728):4.3698):5.9966):4.4595	((((Banksia_leptophylla_var_leptophylla:0.80167	Banksia_leptophylla:0.80167):1.5638	((Banksia_lanata:0.17383	Banksia_scabrella:0.17383):1.0539	Banksia_telmatiaea:1.2278):1.1377):3.8142	Banksia_leptophylla_var_melletica:6.1796):4.2532	Banksia_grossa:10.433):6.8658):4.198):8.555	((Banksia_dryandroides:10.835	((Banksia_meisneri_var_ascendens:1.0891	Banksia_pulchella:1.0891):4.6738	(Banksia_meisneri_var_meisneri:4.6118	Banksia_rosserae:4.6118):1.151):5.072):18.494	(Banksia_grandis:2.1025	Banksia_solandri:2.1025):27.226):0.72304):4.0436	((((((Banksia_littoralis:10.638	Banksia_occidentalis:10.638):4.7344	(Banksia_seminuda:10.722	Banksia_verticillata:10.722):4.6505):7.4663	Banksia_brownii:22.838):1.4468	(Banksia_nutans_var_cernuella:16.05	Banksia_nutans_var_nutans:16.05):8.2351):8.1712	((Banksia_ericifolia:17.296	((Banksia_spinulosa_var_cunninghamii:1.6931	Banksia_spinulosa_var_spinulosa:1.6931):0.1964	(Banksia_spinulosa_var_collina:0.29641	Banksia_spinulosa_var_neoanglica:0.29641):1.5931):15.407):14.155	((Banksia_paludosa:13.844	(((Banksia_oblongifolia:1.0014	Banksia_robur:1.0014):3.8714	Banksia_integrifolia_subsp_aquilonia:4.8729):2.2097	Banksia_plagiocarpa:7.0826):6.7618):3.0058	(Banksia_canei:15.329	((Banksia_saxicola:1.4824	Banksia_marginata:1.4824):13.047	(Banksia_dentata:8.2018	((Banksia_integrifolia_subsp_monticola:1.1745	Banksia_penicillata:1.1745):1.9814	(Banksia_integrifolia_subsp_integrifolia:2.4869	Banksia_integrifolia_subsp_compar:2.4869):0.66909):5.0458):6.3277):0.79933):1.5212):14.602):1.0048):0.35151	(Banksia_oreophila:2.3704	Banksia_quercifolia:2.3704):30.438):1.2873):17.539
(((((((Banksia_verticillata:11.969	(Banksia_brownii:10.212	(Banksia_occidentalis:5.1543	Banksia_littoralis:5.1543):5.0576):1.7569):12.694	Banksia_seminuda:24.663):3.9943	(Banksia_nutans_var_nutans:14.728	Banksia_nutans_var_cernuella:14.728):13.929):8.8354	(Banksia_oreophila:13.342	Banksia_quercifolia:13.342):24.151):15.105	(((Banksia_tricuspis:20.057	((((Banksia_leptophylla_var_leptophylla:5.4441	Banksia_grossa:5.4441):0.25591	(Banksia_leptophylla:4.3462	((Banksia_scabrella:1.0202	Banksia_leptophylla_var_melletica:1.0202):0.077011	(Banksia_telmatiaea:0.59507	Banksia_lanata:0.59507):0.50218):3.249):1.3538):10.488	((Banksia_sphaerocarpa_var_sphaerocarpa:1.7328	(Banksia_sphaerocarpa_var_latifolia:0.51848	Banksia_sphaerocarpa_var_caesia:0.51848):1.2144):5.9899	Banksia_micrantha:7.7228):8.4655):0.45668	((Banksia_incana:6.5777	Banksia_laricina:6.5777):2.97	(Banksia_violacea:4.7536	Banksia_dolichostyla:4.7536):4.7941):7.0972):3.4121):12.137	((((Banksia_meisneri_var_meisneri:2.0143	(Banksia_meisneri_var_ascendens:2.0049	Banksia_rosserae:2.0049):0.0094469):3.3418	Banksia_pulchella:5.3562):6.4521	Banksia_dryandroides:11.808):15.285	(Banksia_grandis:14.773	Banksia_solandri:14.773):12.321):5.1011):15.665	((Banksia_ericifolia:21.984	((Banksia_spinulosa_var_spinulosa:0.70172	Banksia_spinulosa_var_cunninghamii:0.70172):3.6613	(Banksia_spinulosa_var_collina:2.8461	Banksia_spinulosa_var_neoanglica:2.8461):1.517):17.621):11.436	(((Banksia_saxicola:3.5817	Banksia_marginata:3.5817):14.313	Banksia_dentata:17.895):2.5376	(((((Banksia_oblongifolia:2.3683	Banksia_robur:2.3683):4.656	Banksia_integrifolia_subsp_aquilonia:7.0244):6.7057	Banksia_plagiocarpa:13.73):3.895	(((Banksia_integrifolia_subsp_compar:0.1538	Banksia_integrifolia_subsp_monticola:0.1538):4.5356	(Banksia_integrifolia_subsp_integrifolia:3.8432	Banksia_penicillata:3.8432):0.84624):7.6916	Banksia_paludosa:12.381):5.244):2.4754	Banksia_canei:20.1):0.33221):12.987):14.439):4.7383):23.849
((((((((Banksia_saxicola:1.7374	Banksia_marginata:1.7374):6.5439	(((Banksia_integrifolia_subsp_integrifolia:2.405	Banksia_penicillata:2.405):0.37442	Banksia_integrifolia_subsp_monticola:2.7794):3.6182	Banksia_integrifolia_subsp_compar:6.3977):1.8836):10.749	(((Banksia_integrifolia_subsp_aquilonia:5.3541	(Banksia_oblongifolia:4.0245	Banksia_robur:4.0245):1.3296):6.8431	Banksia_plagiocarpa:12.197):4.6881	(Banksia_dentata:12.938	(Banksia_canei:11.544	Banksia_paludosa:11.544):1.394):3.9469):2.1448):7.4837	(((Banksia_oreophila:3.5308	Banksia_quercifolia:3.5308):20.787	(Banksia_ericifolia:14.663	((Banksia_spinulosa_var_cunninghamii:1.0652	Banksia_spinulosa_var_spinulosa:1.0652):1.1943	(Banksia_spinulosa_var_collina:0.63578	Banksia_spinulosa_var_neoanglica:0.63578):1.6237):12.404):9.6543):2.1639	((Banksia_nutans_var_nutans:10.619	Banksia_nutans_var_cernuella:10.619):8.9923	(((Banksia_verticillata:2.6549	Banksia_brownii:2.6549):5.9231	(Banksia_occidentalis:4.6056	Banksia_littoralis:4.6056):3.9724):4.2845	Banksia_seminuda:12.862):6.749):6.8699):0.03243):4.6192	(((Banksia_grandis:1.1368	Banksia_solandri:1.1368):16.397	((Banksia_meisneri_var_meisneri:9.3977	((Banksia_rosserae:2.0357	Banksia_meisneri_var_ascendens:2.0357):0.97653	Banksia_pulchella:3.0122):6.3855):1.2702	Banksia_dryandroides:10.668):6.8657):9.1291	(Banksia_tricuspis:14.138	((Banksia_grossa:5.23	(Banksia_scabrella:2.1336	((Banksia_telmatiaea:0.4937	(Banksia_leptophylla_var_melletica:0.077355	Banksia_leptophylla_var_leptophylla:0.077355):0.41634):1.5198	(Banksia_lanata:0.30518	Banksia_leptophylla:0.30518):1.7083):0.12018):3.0964):7.3706	(((Banksia_sphaerocarpa_var_caesia:3.265	(Banksia_sphaerocarpa_var_latifolia:2.2995	Banksia_sphaerocarpa_var_sphaerocarpa:2.2995):0.96549):6.5422	Banksia_micrantha:9.8072):2.3531	((Banksia_incana:7.9402	Banksia_laricina:7.9402):1.0408	(Banksia_violacea:3.54	Banksia_dolichostyla:3.54):5.441):3.1793):0.44033):1.5373):12.525):4.4702):17.357
(((((((Banksia_seminuda:21.902	((((Banksia_micrantha:2.2484	Banksia_sphaerocarpa_var_latifolia:2.2484):6.3379	(Banksia_sphaerocarpa_var_caesia:2.7375	Banksia_sphaerocarpa_var_sphaerocarpa:2.7375):5.8489):6.7364	((Banksia_dolichostyla:13.057	(Banksia_violacea:12.77	(Banksia_incana:8.4421	Banksia_laricina:8.4421):4.3276):0.28693):2.096	(Banksia_grossa:8.0072	((Banksia_telmatiaea:0.2466	Banksia_lanata:0.2466):2.6943	((Banksia_leptophylla_var_melletica:1.7809	(Banksia_leptophylla:0.052634	Banksia_scabrella:0.052634):1.7282):0.92282	Banksia_leptophylla_var_leptophylla:2.7037):0.23719):5.0663):7.1455):0.17012):1.2197	Banksia_tricuspis:16.542):5.3594):3.673	(((Banksia_meisneri_var_meisneri:12.465	((Banksia_pulchella:3.4466	Banksia_rosserae:3.4466):1.4286	Banksia_meisneri_var_ascendens:4.8752):7.5897):3.3396	Banksia_dryandroides:15.804):3.6627	(Banksia_grandis:0.65889	Banksia_solandri:0.65889):18.808):6.1077):5.1635	(((Banksia_brownii:18.094	((Banksia_occidentalis:7.2355	Banksia_littoralis:7.2355):7.8544	Banksia_verticillata:15.09):3.0041):7.5291	(Banksia_nutans_var_cernuella:18.858	Banksia_nutans_var_nutans:18.858):6.7655):1.9255	((Banksia_canei:12.344	(((Banksia_paludosa:6.5141	((Banksia_integrifolia_subsp_compar:1.3995	(Banksia_integrifolia_subsp_integrifolia:0.095674	Banksia_integrifolia_subsp_monticola:0.095674):1.3038):3.0184	Banksia_penicillata:4.4179):2.0962):0.68198	Banksia_dentata:7.1961):0.61271	(Banksia_saxicola:1.5561	Banksia_marginata:1.5561):6.2527):4.5348):5.6985	((Banksia_integrifolia_subsp_aquilonia:8.0716	(Banksia_oblongifolia:1.9444	Banksia_robur:1.9444):6.1272):3.0527	Banksia_plagiocarpa:11.124):6.9177):9.5065):3.1899):4.4874	(Banksia_quercifolia:6.2974	Banksia_oreophila:6.2974):28.928):5.683	(Banksia_ericifolia:6.5828	(((Banksia_spinulosa_var_neoanglica:0.31285	Banksia_spinulosa_var_collina:0.31285):1.4589	Banksia_spinulosa_var_cunninghamii:1.7717):0.77918	Banksia_spinulosa_var_spinulosa:2.5509):4.0319):34.326):11.781
(((((((Banksia_tricuspis:16.814	(((((Banksia_sphaerocarpa_var_latifolia:1.0901	Banksia_sphaerocarpa_var_sphaerocarpa:1.0901):3.0582	Banksia_sphaerocarpa_var_caesia:4.1483):5.0066	Banksia_micrantha:9.1549):1.8973	(Banksia_grossa:6.2847	((((Banksia_leptophylla:1.1527	Banksia_leptophylla_var_leptophylla:1.1527):2.4279	(Banksia_telmatiaea:0.49196	Banksia_lanata:0.49196):3.0886):0.080206	Banksia_leptophylla_var_melletica:3.6608):0.16665	Banksia_scabrella:3.8274):2.4572):4.7675):3.532	(Banksia_violacea:11.478	((Banksia_incana:4.6334	Banksia_laricina:4.6334):1.4768	Banksia_dolichostyla:6.1102):5.3675):3.1064):2.2301):5.1653	Banksia_seminuda:21.98):7.8557	((Banksia_dryandroides:8.9261	(Banksia_meisneri_var_meisneri:4.5804	((Banksia_pulchella:1.8051	Banksia_rosserae:1.8051):2.0047	Banksia_meisneri_var_ascendens:3.8098):0.77058):4.3457):18.579	(Banksia_grandis:18.402	Banksia_solandri:18.402):9.1034):2.3303):10.729	(((((Banksia_occidentalis:2.9664	Banksia_littoralis:2.9664):7.8472	(Banksia_verticillata:8.2832	Banksia_brownii:8.2832):2.5305):5.6277	(Banksia_nutans_var_cernuella:14.111	Banksia_nutans_var_nutans:14.111):2.33):4.6895	(Banksia_quercifolia:2.5619	Banksia_oreophila:2.5619):18.569):14.807	(((((Banksia_dentata:6.5984	Banksia_canei:6.5984):1.0526	Banksia_paludosa:7.651):0.096994	((Banksia_saxicola:3.636	Banksia_marginata:3.636):3.2435	((Banksia_integrifolia_subsp_monticola:3.8236	(Banksia_penicillata:1.5356	Banksia_integrifolia_subsp_compar:1.5356):2.288):0.5226	Banksia_integrifolia_subsp_integrifolia:4.3462):2.5333):0.86852):15.296	(((Banksia_oblongifolia:5.4516	Banksia_robur:5.4516):1.4132	Banksia_integrifolia_subsp_aquilonia:6.8648):0.27432	Banksia_plagiocarpa:7.1392):15.905):6.3727	(Banksia_ericifolia:20.003	(Banksia_spinulosa_var_cunninghamii:1.8515	((Banksia_spinulosa_var_neoanglica:0.12109	Banksia_spinulosa_var_collina:0.12109):0.56662	Banksia_spinulosa_var_spinulosa:0.6877):1.1638):18.151):9.4138):6.521):4.627):16.426
((Musgravea_heterophylla:67.576	(((Grevillea_renwickiana:1.565	Grevillea_scortechinii:1.565):15.87	(Panopsis_costaricensis:0.43609	Hakea_victoria:0.43609):16.999):36.734	Macadamia_integrifolia:54.169):13.407):11.032	(((((Banksia_quercifolia:3.8625	Banksia_oreophila:3.8625):27.873	((Banksia_verticillata:8.4055	(Banksia_brownii:8.1623	(Banksia_occidentalis:5.9248	Banksia_littoralis:5.9248):2.2375):0.24316):15.323	(Banksia_nutans_var_cernuella:17.057	Banksia_nutans_var_nutans:17.057):6.6714):8.0073):15.677	((Banksia_ericifolia:30.766	((Banksia_spinulosa_var_neoanglica:9.0758	Banksia_spinulosa_var_collina:9.0758):2.4717	(Banksia_spinulosa_var_spinulosa:2.9922	Banksia_spinulosa_var_cunninghamii:2.9922):8.5553):19.219):12.852	(Banksia_dentata:33.579	((((Banksia_saxicola:11.004	Banksia_marginata:11.004):16.105	(((Banksia_oblongifolia:2.6153	Banksia_robur:2.6153):5.5355	Banksia_integrifolia_subsp_aquilonia:8.1508):10.086	Banksia_plagiocarpa:18.237):8.8712):0.22794	Banksia_canei:27.336):4.4311	(Banksia_paludosa:9.1834	((Banksia_integrifolia_subsp_compar:2.5231	(Banksia_integrifolia_subsp_integrifolia:2.051	Banksia_integrifolia_subsp_monticola:2.051):0.47212):4.6059	Banksia_penicillata:7.129):2.0544):22.584):1.8117):10.039):3.7949):4.3135	(((Banksia_tricuspis:24.718	(((((Banksia_sphaerocarpa_var_caesia:5.7423	Banksia_sphaerocarpa_var_latifolia:5.7423):1.874	Banksia_sphaerocarpa_var_sphaerocarpa:7.6163):8.2827	Banksia_micrantha:15.899):4.9252	(Banksia_grossa:8.2439	((Banksia_telmatiaea:1.0665	Banksia_leptophylla_var_leptophylla:1.0665):2.2726	((Banksia_leptophylla_var_melletica:1.7709	(Banksia_scabrella:0.73225	Banksia_leptophylla:0.73225):1.0386):0.77182	Banksia_lanata:2.5427):0.79648):4.9048):12.58):3.4186	((Banksia_violacea:5.6063	Banksia_dolichostyla:5.6063):0.55037	(Banksia_laricina:4.3451	Banksia_incana:4.3451):1.8116):18.086):0.47575):17.996	(Banksia_grandis:7.158	Banksia_solandri:7.158):35.557):4.2743
(((((Grevillea_scortechinii:3.3295	Grevillea_renwickiana:3.3295):2.254	Panopsis_costaricensis:5.5835):11.006	Hakea_victoria:16.589):56.396	Macadamia_integrifolia:72.985):2.5817	(((((Banksia_seminuda:17.271	(Banksia_tricuspis:12.655	((Banksia_grossa:8.2548	((Banksia_telmatiaea:0.18903	Banksia_lanata:0.18903):3.515	(Banksia_leptophylla_var_leptophylla:3.1748	(Banksia_leptophylla:1.7439	(Banksia_leptophylla_var_melletica:0.097414	Banksia_scabrella:0.097414):1.6465):1.4308):0.52929):4.5508):3.9724	(((Banksia_dolichostyla:6.7555	(Banksia_laricina:5.0071	Banksia_incana:5.0071):1.7484):1.7935	Banksia_violacea:8.549):3.3669	((Banksia_sphaerocarpa_var_latifolia:2.2507	(Banksia_sphaerocarpa_var_caesia:1.1817	Banksia_sphaerocarpa_var_sphaerocarpa:1.1817):1.069):1.8161	Banksia_micrantha:4.0668):7.8491):0.31127):0.42781):4.6158):3.2794	((Banksia_grandis:9.0798	Banksia_solandri:9.0798):11.146	(Banksia_dryandroides:15.995	(Banksia_rosserae:0.80833	(Banksia_meisneri_var_ascendens:0.20287	(Banksia_meisneri_var_meisneri:0.078495	Banksia_pulchella:0.078495):0.12437):0.60546):15.187):4.2304):0.32499):4.6544	(((Banksia_quercifolia:4.0234	Banksia_oreophila:4.0234):13.086	(((Banksia_occidentalis:4.792	Banksia_littoralis:4.792):4.5495	(Banksia_verticillata:3.9392	Banksia_brownii:3.9392):5.4023):3.8744	(Banksia_nutans_var_cernuella:10.35	Banksia_nutans_var_nutans:10.35):2.8664):3.8935):7.3585	((((((Banksia_integrifolia_subsp_integrifolia:1.7049	Banksia_integrifolia_subsp_monticola:1.7049):4.3788	(Banksia_penicillata:0.46007	Banksia_integrifolia_subsp_compar:0.46007):5.6236):2.2062	Banksia_paludosa:8.2898):1.1883	(Banksia_plagiocarpa:7.6087	((Banksia_oblongifolia:4.9354	Banksia_robur:4.9354):0.26168	Banksia_integrifolia_subsp_aquilonia:5.197):2.4116):1.8695):3.1092	((Banksia_saxicola:0.60579	Banksia_marginata:0.60579):8.9163	(Banksia_dentata:4.5595	Banksia_canei:4.5595):4.9626):3.0653):7.3936
(((Grevillea_scortechinii:12.015	((Grevillea_renwickiana:3.5569	Hakea_victoria:3.5569):4.8407	Panopsis_costaricensis:8.3976):3.6172):46.733	Macadamia_integrifolia:58.748):17.269	(Musgravea_heterophylla:69.177	((((Banksia_quercifolia:4.4484	Banksia_oreophila:4.4484):22.511	(Banksia_ericifolia:9.3195	((Banksia_spinulosa_var_cunninghamii:0.2682	Banksia_spinulosa_var_spinulosa:0.2682):6.2753	(Banksia_spinulosa_var_neoanglica:0.29719	Banksia_spinulosa_var_collina:0.29719):6.2463):2.7761):17.64):8.6896	(((((Banksia_pulchella:1.0013	Banksia_rosserae:1.0013):3.8313	Banksia_meisneri_var_ascendens:4.8326):6.2091	(Banksia_meisneri_var_meisneri:3.8035	Banksia_dryandroides:3.8035):7.2382):18.394	((Banksia_grandis:3.5264	Banksia_solandri:3.5264):22.992	(Banksia_seminuda:15.733	(Banksia_tricuspis:11.807	(((Banksia_micrantha:4.0726	Banksia_sphaerocarpa_var_latifolia:4.0726):3.8959	(Banksia_sphaerocarpa_var_sphaerocarpa:2.0967	Banksia_sphaerocarpa_var_caesia:2.0967):5.8719):3.4505	((Banksia_grossa:6.7369	(((Banksia_leptophylla_var_melletica:0.12628	Banksia_lanata:0.12628):1.0125	Banksia_leptophylla_var_leptophylla:1.1388):1.9184	(Banksia_scabrella:2.8306	(Banksia_telmatiaea:0.014416	Banksia_leptophylla:0.014416):2.8162):0.22662):3.6797):4.4372	((Banksia_violacea:6.4312	Banksia_dolichostyla:6.4312):0.45629	(Banksia_laricina:5.409	Banksia_incana:5.409):1.4786):4.2866):0.24493):0.38848):3.9259):10.785):2.918):3.3426	((Banksia_dentata:18.802	((Banksia_canei:8.9152	Banksia_paludosa:8.9152):6.6185	((((Banksia_integrifolia_subsp_integrifolia:0.99944	(Banksia_penicillata:0.59165	Banksia_integrifolia_subsp_compar:0.59165):0.40779):1.2538	Banksia_integrifolia_subsp_monticola:2.2532):7.8365	(Banksia_saxicola:3.117	Banksia_marginata:3.117):6.9726):4.2879	(((Banksia_oblongifolia:2.6734	Banksia_robur:2.6734):7.1415	Banksia_integrifolia_subsp_aquilonia:9.8149):3.8357	Banksia_plagiocarpa:13.651):0.72697):1.1562):3.2681):5.2938
(((((((Banksia_paludosa:19.146	((Banksia_canei:17.327	((((Banksia_penicillata:0.34427	Banksia_integrifolia_subsp_compar:0.34427):2.7159	(Banksia_integrifolia_subsp_integrifolia:0.8726	Banksia_integrifolia_subsp_monticola:0.8726):2.1876):6.5997	(Banksia_saxicola:7.1656	Banksia_marginata:7.1656):2.4944):2.0218	(((Banksia_oblongifolia:2.114	Banksia_robur:2.114):3.926	Banksia_integrifolia_subsp_aquilonia:6.04):0.68217	Banksia_plagiocarpa:6.7222):4.9595):5.6453):0.81833	Banksia_dentata:18.145):1.0004):8.3968	(Banksia_ericifolia:16.456	((Banksia_spinulosa_var_cunninghamii:2.6344	Banksia_spinulosa_var_spinulosa:2.6344):2.8041	(Banksia_spinulosa_var_neoanglica:0.45684	Banksia_spinulosa_var_collina:0.45684):4.9817):11.017):11.086):7.462	((((Banksia_occidentalis:7.9118	Banksia_littoralis:7.9118):3.2485	(Banksia_brownii:4.033	Banksia_verticillata:4.033):7.1273):7.2579	(Banksia_nutans_var_cernuella:11.164	Banksia_nutans_var_nutans:11.164):7.2538):5.3449	(Banksia_quercifolia:0.64598	Banksia_oreophila:0.64598):23.117):11.242):2.2864	(((Banksia_grandis:11.664	Banksia_solandri:11.664):14.649	(Banksia_seminuda:17.333	(((Banksia_incana:7.5148	Banksia_laricina:7.5148):1.7297	(Banksia_violacea:8.0044	Banksia_dolichostyla:8.0044):1.2401):4.5824	((Banksia_grossa:6.86	((Banksia_leptophylla_var_melletica:3.2586	(Banksia_leptophylla:2.0579	(Banksia_scabrella:1.2609	(Banksia_lanata:0.085683	Banksia_telmatiaea:0.085683):1.1753):0.79695):1.2007):3.2799	Banksia_leptophylla_var_leptophylla:6.5384):0.32153):5.323	(Banksia_tricuspis:10.069	(((Banksia_sphaerocarpa_var_caesia:0.48016	Banksia_sphaerocarpa_var_latifolia:0.48016):1.0808	Banksia_sphaerocarpa_var_sphaerocarpa:1.561):6.6558	Banksia_micrantha:8.2167):1.8524):2.1138):1.6441):3.5062):8.9798):0.20504	(((Banksia_meisneri_var_meisneri:0.93091	Banksia_rosserae:0.93091):2.7125	(Banksia_meisneri_var_ascendens:1.3391	Banksia_pulchella:1.3391):2.3043):13.83	Banksia_dryandroides:17.473):9.0449):10.773):9.5586
(((Musgravea_heterophylla:41.374	Macadamia_integrifolia:41.374):12.846	((Hakea_victoria:11.352	Grevillea_scortechinii:11.352):3.9673	(Grevillea_renwickiana:2.6431	Panopsis_costaricensis:2.6431):12.676):38.902):23.407	(((((((Banksia_saxicola:5.9149	Banksia_marginata:5.9149):4.8245	((Banksia_integrifolia_subsp_integrifolia:5.7703	Banksia_integrifolia_subsp_monticola:5.7703):0.0026875	(Banksia_integrifolia_subsp_compar:1.7162	Banksia_penicillata:1.7162):4.0567):4.9664):1.9988	Banksia_canei:12.738):9.0828	(Banksia_dentata:16.231	(((Banksia_integrifolia_subsp_aquilonia:11.027	(Banksia_oblongifolia:4.6164	Banksia_robur:4.6164):6.4109):2.3144	Banksia_plagiocarpa:13.342):1.4015	Banksia_paludosa:14.743):1.4874):5.5905):10.195	(Banksia_ericifolia:21.47	((Banksia_spinulosa_var_cunninghamii:2.2074	(Banksia_spinulosa_var_neoanglica:0.035567	Banksia_spinulosa_var_collina:0.035567):2.1718):1.888	Banksia_spinulosa_var_spinulosa:4.0954):17.375):10.545):6.1782	(((((Banksia_occidentalis:5.1199	Banksia_littoralis:5.1199):10.945	(Banksia_verticillata:10.049	Banksia_brownii:10.049):6.0162):5.3502	(Banksia_nutans_var_cernuella:8.4683	Banksia_nutans_var_nutans:8.4683):12.947):12.076	(Banksia_quercifolia:6.4946	Banksia_oreophila:6.4946):26.997):1.938	(((Banksia_grandis:3.3689	Banksia_solandri:3.3689):14.875	((((Banksia_pulchella:3.591	Banksia_meisneri_var_ascendens:3.591):0.95869	Banksia_rosserae:4.5497):0.14315	Banksia_meisneri_var_meisneri:4.6928):10.926	Banksia_dryandroides:15.619):2.6253):6.4254	((((Banksia_dolichostyla:9.2752	(Banksia_violacea:8.3446	(Banksia_incana:3.9406	Banksia_laricina:3.9406):4.4039):0.93062):4.0427	((Banksia_grossa:3.3996	(Banksia_leptophylla_var_melletica:2.2006	((Banksia_telmatiaea:0.74944	Banksia_leptophylla:0.74944):1.3475	(Banksia_leptophylla_var_leptophylla:0.70196	(Banksia_scabrella:0.017211	Banksia_lanata:0.017211):0.68475):1.395):0.10361):1.199):8.7928
[truncated: 34 more rows]
[truncated: 136 more columns]
